# Supplementary material for: Diurnal temperature range and hospital admission due to cardiovascular diseases: A systematic review and meta-analysis study
Source: Int J Cardiol Cardiovasc Risk Prev. 2025 Aug 15;27:200487. doi: 10.1016/j.ijcrp.2025.200487 (PMC12744817; doi:10.1016/j.ijcrp.2025.200487)
Supplement: Multimedia component 3 [file mmc3.xlsx]

## Sheet: Complete-1
No.	ID	Title	Author	Year	Cities	Years	Study design	Gender	Age group	Sample size	Model	Other Model specifications	DTR	Per	Health outcome 1	Health outcome 2	Lag-day	Risk measure	Central	Lower	Upper	Adjustment
1	A1	The effect and prediction of diurnal temperature range in high altitude area on outpatient and emergency room admissions for cardiovascular diseases	Zhu	2021	Jinchang	4	-	Both	All	138367	GAM	-	13.39±4.12	1	Outpatient and emergency room admissions	All cardiovascular	0	Percent change	0.25	0.09	0.41	Long-term trend, day of week, holiday, temperature, RH, wind speed
2	A1	The effect and prediction of diurnal temperature range in high altitude area on outpatient and emergency room admissions for cardiovascular diseases	Zhu	2021	Jinchang	4	-	Both	All	138367	GAM	-	13.39±4.12	1	Outpatient and emergency room admissions	All cardiovascular	1	Percent change	0.38	0.22	0.53	Long-term trend, day of week, holiday, temperature, RH, wind speed
3	A1	The effect and prediction of diurnal temperature range in high altitude area on outpatient and emergency room admissions for cardiovascular diseases	Zhu	2021	Jinchang	4	-	Both	All	138367	GAM	-	13.39±4.12	1	Outpatient and emergency room admissions	All cardiovascular	2	Percent change	0.17	0.03	0.31	Long-term trend, day of week, holiday, temperature, RH, wind speed
4	A1	The effect and prediction of diurnal temperature range in high altitude area on outpatient and emergency room admissions for cardiovascular diseases	Zhu	2021	Jinchang	4	-	Both	All	138367	GAM	-	13.39±4.12	1	Outpatient and emergency room admissions	All cardiovascular	3	Percent change	0.41	0.28	0.55	Long-term trend, day of week, holiday, temperature, RH, wind speed
5	A1	The effect and prediction of diurnal temperature range in high altitude area on outpatient and emergency room admissions for cardiovascular diseases	Zhu	2021	Jinchang	4	-	Both	All	138367	GAM	-	13.39±4.12	1	Outpatient and emergency room admissions	All cardiovascular	4	Percent change	0.3	0.17	0.43	Long-term trend, day of week, holiday, temperature, RH, wind speed
6	A1	The effect and prediction of diurnal temperature range in high altitude area on outpatient and emergency room admissions for cardiovascular diseases	Zhu	2021	Jinchang	4	-	Both	All	138367	GAM	-	13.39±4.12	1	Outpatient and emergency room admissions	All cardiovascular	5	Percent change	0	-0.13	0.13	Long-term trend, day of week, holiday, temperature, RH, wind speed
7	A1	The effect and prediction of diurnal temperature range in high altitude area on outpatient and emergency room admissions for cardiovascular diseases	Zhu	2021	Jinchang	4	-	Both	All	138367	GAM	-	13.39±4.12	1	Outpatient and emergency room admissions	All cardiovascular	6	Percent change	0.13	0	0.26	Long-term trend, day of week, holiday, temperature, RH, wind speed
8	A1	The effect and prediction of diurnal temperature range in high altitude area on outpatient and emergency room admissions for cardiovascular diseases	Zhu	2021	Jinchang	4	-	Both	All	138367	GAM	-	13.39±4.12	1	Outpatient and emergency room admissions	All cardiovascular	7	Percent change	0.41	0.28	0.53	Long-term trend, day of week, holiday, temperature, RH, wind speed
9	A1	The effect and prediction of diurnal temperature range in high altitude area on outpatient and emergency room admissions for cardiovascular diseases	Zhu	2021	Jinchang	4	-	Both	All	138367	GAM	-	13.39±4.12	1	Outpatient and emergency room admissions	All cardiovascular	0-1	Percent change	0.52	0.32	0.73	Long-term trend, day of week, holiday, temperature, RH, wind speed
10	A1	The effect and prediction of diurnal temperature range in high altitude area on outpatient and emergency room admissions for cardiovascular diseases	Zhu	2021	Jinchang	4	-	Both	All	138367	GAM	-	13.39±4.12	1	Outpatient and emergency room admissions	All cardiovascular	0-2	Percent change	0.63	0.39	0.86	Long-term trend, day of week, holiday, temperature, RH, wind speed
11	A1	The effect and prediction of diurnal temperature range in high altitude area on outpatient and emergency room admissions for cardiovascular diseases	Zhu	2021	Jinchang	4	-	Both	All	138367	GAM	-	13.39±4.12	1	Outpatient and emergency room admissions	All cardiovascular	0-3	Percent change	0.96	0.7	1.22	Long-term trend, day of week, holiday, temperature, RH, wind speed
12	A1	The effect and prediction of diurnal temperature range in high altitude area on outpatient and emergency room admissions for cardiovascular diseases	Zhu	2021	Jinchang	4	-	Both	All	138367	GAM	-	13.39±4.12	1	Outpatient and emergency room admissions	All cardiovascular	0-4	Percent change	1.12	0.84	1.4	Long-term trend, day of week, holiday, temperature, RH, wind speed
13	A1	The effect and prediction of diurnal temperature range in high altitude area on outpatient and emergency room admissions for cardiovascular diseases	Zhu	2021	Jinchang	4	-	Both	All	138367	GAM	-	13.39±4.12	1	Outpatient and emergency room admissions	All cardiovascular	0-5	Percent change	1.02	0.73	1.31	Long-term trend, day of week, holiday, temperature, RH, wind speed
14	A1	The effect and prediction of diurnal temperature range in high altitude area on outpatient and emergency room admissions for cardiovascular diseases	Zhu	2021	Jinchang	4	-	Both	All	138367	GAM	-	13.39±4.12	1	Outpatient and emergency room admissions	All cardiovascular	0-6	Percent change	1.06	0.75	1.36	Long-term trend, day of week, holiday, temperature, RH, wind speed
15	A1	The effect and prediction of diurnal temperature range in high altitude area on outpatient and emergency room admissions for cardiovascular diseases	Zhu	2021	Jinchang	4	-	Both	All	138367	GAM	-	13.39±4.12	1	Outpatient and emergency room admissions	All cardiovascular	0-7	Percent change	1.3	0.99	1.62	Long-term trend, day of week, holiday, temperature, RH, wind speed
16	A1	The effect and prediction of diurnal temperature range in high altitude area on outpatient and emergency room admissions for cardiovascular diseases	Zhu	2021	Jinchang	4	-	Both	All	78229	GAM	-	13.39±4.12	1	Outpatient and emergency room admissions	Hypertension	0 to 7, 0-1 to 0-7	Percent change	قابل استخراج	قابل استخراج	قابل استخراج	Long-term trend, day of week, holiday, temperature, RH, wind speed
17	A1	The effect and prediction of diurnal temperature range in high altitude area on outpatient and emergency room admissions for cardiovascular diseases	Zhu	2021	Jinchang	4	-	Both	All	24175	GAM	-	13.39±4.12	1	Outpatient and emergency room admissions	IHD	0	Percent change	0.4	0.01	0.79	Long-term trend, day of week, holiday, temperature, RH, wind speed
18	A1	The effect and prediction of diurnal temperature range in high altitude area on outpatient and emergency room admissions for cardiovascular diseases	Zhu	2021	Jinchang	4	-	Both	All	24175	GAM	-	13.39±4.12	1	Outpatient and emergency room admissions	IHD	1	Percent change	0.34	-0.02	0.71	Long-term trend, day of week, holiday, temperature, RH, wind speed
19	A1	The effect and prediction of diurnal temperature range in high altitude area on outpatient and emergency room admissions for cardiovascular diseases	Zhu	2021	Jinchang	4	-	Both	All	24175	GAM	-	13.39±4.12	1	Outpatient and emergency room admissions	IHD	2	Percent change	0.44	0.1	0.77	Long-term trend, day of week, holiday, temperature, RH, wind speed
20	A1	The effect and prediction of diurnal temperature range in high altitude area on outpatient and emergency room admissions for cardiovascular diseases	Zhu	2021	Jinchang	4	-	Both	All	24175	GAM	-	13.39±4.12	1	Outpatient and emergency room admissions	IHD	3	Percent change	0.71	0.38	1.03	Long-term trend, day of week, holiday, temperature, RH, wind speed
21	A1	The effect and prediction of diurnal temperature range in high altitude area on outpatient and emergency room admissions for cardiovascular diseases	Zhu	2021	Jinchang	4	-	Both	All	24175	GAM	-	13.39±4.12	1	Outpatient and emergency room admissions	IHD	4	Percent change	0.4	0.08	0.72	Long-term trend, day of week, holiday, temperature, RH, wind speed
22	A1	The effect and prediction of diurnal temperature range in high altitude area on outpatient and emergency room admissions for cardiovascular diseases	Zhu	2021	Jinchang	4	-	Both	All	24175	GAM	-	13.39±4.12	1	Outpatient and emergency room admissions	IHD	5	Percent change	-0.14	-0.45	0.18	Long-term trend, day of week, holiday, temperature, RH, wind speed
23	A1	The effect and prediction of diurnal temperature range in high altitude area on outpatient and emergency room admissions for cardiovascular diseases	Zhu	2021	Jinchang	4	-	Both	All	24175	GAM	-	13.39±4.12	1	Outpatient and emergency room admissions	IHD	6	Percent change	-0.15	-0.45	0.16	Long-term trend, day of week, holiday, temperature, RH, wind speed
24	A1	The effect and prediction of diurnal temperature range in high altitude area on outpatient and emergency room admissions for cardiovascular diseases	Zhu	2021	Jinchang	4	-	Both	All	24175	GAM	-	13.39±4.12	1	Outpatient and emergency room admissions	IHD	7	Percent change	0.42	0.11	0.73	Long-term trend, day of week, holiday, temperature, RH, wind speed
25	A1	The effect and prediction of diurnal temperature range in high altitude area on outpatient and emergency room admissions for cardiovascular diseases	Zhu	2021	Jinchang	4	-	Both	All	24175	GAM	-	13.39±4.12	1	Outpatient and emergency room admissions	IHD	0-1	Percent change	0.61	0.13	1.1	Long-term trend, day of week, holiday, temperature, RH, wind speed
26	A1	The effect and prediction of diurnal temperature range in high altitude area on outpatient and emergency room admissions for cardiovascular diseases	Zhu	2021	Jinchang	4	-	Both	All	24175	GAM	-	13.39±4.12	1	Outpatient and emergency room admissions	IHD	0-2	Percent change	0.95	0.39	1.52	Long-term trend, day of week, holiday, temperature, RH, wind speed
27	A1	The effect and prediction of diurnal temperature range in high altitude area on outpatient and emergency room admissions for cardiovascular diseases	Zhu	2021	Jinchang	4	-	Both	All	24175	GAM	-	13.39±4.12	1	Outpatient and emergency room admissions	IHD	0-3	Percent change	1.52	0.89	2.14	Long-term trend, day of week, holiday, temperature, RH, wind speed
28	A1	The effect and prediction of diurnal temperature range in high altitude area on outpatient and emergency room admissions for cardiovascular diseases	Zhu	2021	Jinchang	4	-	Both	All	24175	GAM	-	13.39±4.12	1	Outpatient and emergency room admissions	IHD	0-4	Percent change	1.71	1.05	2.38	Long-term trend, day of week, holiday, temperature, RH, wind speed
29	A1	The effect and prediction of diurnal temperature range in high altitude area on outpatient and emergency room admissions for cardiovascular diseases	Zhu	2021	Jinchang	4	-	Both	All	24175	GAM	-	13.39±4.12	1	Outpatient and emergency room admissions	IHD	0-5	Percent change	1.45	0.75	2.15	Long-term trend, day of week, holiday, temperature, RH, wind speed
30	A1	The effect and prediction of diurnal temperature range in high altitude area on outpatient and emergency room admissions for cardiovascular diseases	Zhu	2021	Jinchang	4	-	Both	All	24175	GAM	-	13.39±4.12	1	Outpatient and emergency room admissions	IHD	0-6	Percent change	1.24	0.52	1.97	Long-term trend, day of week, holiday, temperature, RH, wind speed
31	A1	The effect and prediction of diurnal temperature range in high altitude area on outpatient and emergency room admissions for cardiovascular diseases	Zhu	2021	Jinchang	4	-	Both	All	24175	GAM	-	13.39±4.12	1	Outpatient and emergency room admissions	IHD	0-7	Percent change	1.48	0.73	2.25	Long-term trend, day of week, holiday, temperature, RH, wind speed
32	A1	The effect and prediction of diurnal temperature range in high altitude area on outpatient and emergency room admissions for cardiovascular diseases	Zhu	2021	Jinchang	4	-	Both	All	8106	GAM	-	13.39±4.12	1	Outpatient and emergency room admissions	Stroke	0	Percent change	-0.6	-1.27	0.07	Long-term trend, day of week, holiday, temperature, RH, wind speed
33	A1	The effect and prediction of diurnal temperature range in high altitude area on outpatient and emergency room admissions for cardiovascular diseases	Zhu	2021	Jinchang	4	-	Both	All	8106	GAM	-	13.39±4.12	1	Outpatient and emergency room admissions	Stroke	1	Percent change	-0.13	-0.76	0.51	Long-term trend, day of week, holiday, temperature, RH, wind speed
34	A1	The effect and prediction of diurnal temperature range in high altitude area on outpatient and emergency room admissions for cardiovascular diseases	Zhu	2021	Jinchang	4	-	Both	All	8106	GAM	-	13.39±4.12	1	Outpatient and emergency room admissions	Stroke	2	Percent change	0.59	0.01	1.17	Long-term trend, day of week, holiday, temperature, RH, wind speed
35	A1	The effect and prediction of diurnal temperature range in high altitude area on outpatient and emergency room admissions for cardiovascular diseases	Zhu	2021	Jinchang	4	-	Both	All	8106	GAM	-	13.39±4.12	1	Outpatient and emergency room admissions	Stroke	3	Percent change	0.76	0.2	1.33	Long-term trend, day of week, holiday, temperature, RH, wind speed
36	A1	The effect and prediction of diurnal temperature range in high altitude area on outpatient and emergency room admissions for cardiovascular diseases	Zhu	2021	Jinchang	4	-	Both	All	8106	GAM	-	13.39±4.12	1	Outpatient and emergency room admissions	Stroke	4	Percent change	0.1	-0.45	0.65	Long-term trend, day of week, holiday, temperature, RH, wind speed
37	A1	The effect and prediction of diurnal temperature range in high altitude area on outpatient and emergency room admissions for cardiovascular diseases	Zhu	2021	Jinchang	4	-	Both	All	8106	GAM	-	13.39±4.12	1	Outpatient and emergency room admissions	Stroke	5	Percent change	-0.09	-0.63	0.46	Long-term trend, day of week, holiday, temperature, RH, wind speed
38	A1	The effect and prediction of diurnal temperature range in high altitude area on outpatient and emergency room admissions for cardiovascular diseases	Zhu	2021	Jinchang	4	-	Both	All	8106	GAM	-	13.39±4.12	1	Outpatient and emergency room admissions	Stroke	6	Percent change	0.22	-0.31	0.76	Long-term trend, day of week, holiday, temperature, RH, wind speed
39	A1	The effect and prediction of diurnal temperature range in high altitude area on outpatient and emergency room admissions for cardiovascular diseases	Zhu	2021	Jinchang	4	-	Both	All	8106	GAM	-	13.39±4.12	1	Outpatient and emergency room admissions	Stroke	7	Percent change	0.46	-0.08	1	Long-term trend, day of week, holiday, temperature, RH, wind speed
40	A1	The effect and prediction of diurnal temperature range in high altitude area on outpatient and emergency room admissions for cardiovascular diseases	Zhu	2021	Jinchang	4	-	Both	All	8106	GAM	-	13.39±4.12	1	Outpatient and emergency room admissions	Stroke	0-1	Percent change	-0.58	-1.41	0.26	Long-term trend, day of week, holiday, temperature, RH, wind speed
41	A1	The effect and prediction of diurnal temperature range in high altitude area on outpatient and emergency room admissions for cardiovascular diseases	Zhu	2021	Jinchang	4	-	Both	All	8106	GAM	-	13.39±4.12	1	Outpatient and emergency room admissions	Stroke	0-2	Percent change	0.03	-0.93	1.01	Long-term trend, day of week, holiday, temperature, RH, wind speed
42	A1	The effect and prediction of diurnal temperature range in high altitude area on outpatient and emergency room admissions for cardiovascular diseases	Zhu	2021	Jinchang	4	-	Both	All	8106	GAM	-	13.39±4.12	1	Outpatient and emergency room admissions	Stroke	0-3	Percent change	0.74	-0.34	1.83	Long-term trend, day of week, holiday, temperature, RH, wind speed
43	A1	The effect and prediction of diurnal temperature range in high altitude area on outpatient and emergency room admissions for cardiovascular diseases	Zhu	2021	Jinchang	4	-	Both	All	8106	GAM	-	13.39±4.12	1	Outpatient and emergency room admissions	Stroke	0-4	Percent change	0.75	-0.39	1.91	Long-term trend, day of week, holiday, temperature, RH, wind speed
44	A1	The effect and prediction of diurnal temperature range in high altitude area on outpatient and emergency room admissions for cardiovascular diseases	Zhu	2021	Jinchang	4	-	Both	All	8106	GAM	-	13.39±4.12	1	Outpatient and emergency room admissions	Stroke	0-5	Percent change	0.62	-0.58	1.83	Long-term trend, day of week, holiday, temperature, RH, wind speed
45	A1	The effect and prediction of diurnal temperature range in high altitude area on outpatient and emergency room admissions for cardiovascular diseases	Zhu	2021	Jinchang	4	-	Both	All	8106	GAM	-	13.39±4.12	1	Outpatient and emergency room admissions	Stroke	0-6	Percent change	0.76	-0.5	2.03	Long-term trend, day of week, holiday, temperature, RH, wind speed
46	A1	The effect and prediction of diurnal temperature range in high altitude area on outpatient and emergency room admissions for cardiovascular diseases	Zhu	2021	Jinchang	4	-	Both	All	8106	GAM	-	13.39±4.12	1	Outpatient and emergency room admissions	Stroke	0-7	Percent change	1.49	0.14	2.86	Long-term trend, day of week, holiday, temperature, RH, wind speed
47	A1	The effect and prediction of diurnal temperature range in high altitude area on outpatient and emergency room admissions for cardiovascular diseases	Zhu	2021	Jinchang	4	-	Both	>75	22855	GAM	-	13.39±4.12	1	Outpatient and emergency room admissions	All cardiovascular	0-7	Percent change	1.79395	1.01333	2.57663	Long-term trend, day of week, holiday, temperature, RH, wind speed
48	A1	The effect and prediction of diurnal temperature range in high altitude area on outpatient and emergency room admissions for cardiovascular diseases	Zhu	2021	Jinchang	4	-	Both	65-75	35394	GAM	-	13.39±4.12	1	Outpatient and emergency room admissions	All cardiovascular	0-7	Percent change	1.75961	1.14454	2.41312	Long-term trend, day of week, holiday, temperature, RH, wind speed
49	A1	The effect and prediction of diurnal temperature range in high altitude area on outpatient and emergency room admissions for cardiovascular diseases	Zhu	2021	Jinchang	4	-	Both	<65	80118	GAM	-	13.39±4.12	1	Outpatient and emergency room admissions	All cardiovascular	0-7	Percent change	0.892363	0.46899	1.31574	Long-term trend, day of week, holiday, temperature, RH, wind speed
50	A1	The effect and prediction of diurnal temperature range in high altitude area on outpatient and emergency room admissions for cardiovascular diseases	Zhu	2021	Jinchang	4	-	Female	All	60569	GAM	-	13.39±4.12	1	Outpatient and emergency room admissions	All cardiovascular	0-7	Percent change	0.604305	0.117888	1.06663	Long-term trend, day of week, holiday, temperature, RH, wind speed
51	A1	The effect and prediction of diurnal temperature range in high altitude area on outpatient and emergency room admissions for cardiovascular diseases	Zhu	2021	Jinchang	4	-	Male	All	77798	GAM	-	13.39±4.12	1	Outpatient and emergency room admissions	All cardiovascular	0-7	Percent change	1.65966	1.22399	2.09534	Long-term trend, day of week, holiday, temperature, RH, wind speed
52	A1	The effect and prediction of diurnal temperature range in high altitude area on outpatient and emergency room admissions for cardiovascular diseases	Zhu	2021	Jinchang	4	-	Both	>75	13017	GAM	-	13.39±4.12	1	Outpatient and emergency room admissions	Hypertension	0-7	Percent change	1.75467	0.77	2.736	Long-term trend, day of week, holiday, temperature, RH, wind speed
53	A1	The effect and prediction of diurnal temperature range in high altitude area on outpatient and emergency room admissions for cardiovascular diseases	Zhu	2021	Jinchang	4	-	Both	65-75	22287	GAM	-	13.39±4.12	1	Outpatient and emergency room admissions	Hypertension	0-7	Percent change	2.56933	1.80267	3.33933	Long-term trend, day of week, holiday, temperature, RH, wind speed
54	A1	The effect and prediction of diurnal temperature range in high altitude area on outpatient and emergency room admissions for cardiovascular diseases	Zhu	2021	Jinchang	4	-	Both	<65	42835	GAM	-	13.39±4.12	1	Outpatient and emergency room admissions	Hypertension	0-7	Percent change	1.67333	1.13	2.234	Long-term trend, day of week, holiday, temperature, RH, wind speed
55	A1	The effect and prediction of diurnal temperature range in high altitude area on outpatient and emergency room admissions for cardiovascular diseases	Zhu	2021	Jinchang	4	-	Female	All	34391	GAM	-	13.39±4.12	1	Outpatient and emergency room admissions	Hypertension	0-7	Percent change	1.84933	1.25133	2.478	Long-term trend, day of week, holiday, temperature, RH, wind speed
56	A1	The effect and prediction of diurnal temperature range in high altitude area on outpatient and emergency room admissions for cardiovascular diseases	Zhu	2021	Jinchang	4	-	Male	All	43838	GAM	-	13.39±4.12	1	Outpatient and emergency room admissions	Hypertension	0-7	Percent change	2.848	2.296	3.366	Long-term trend, day of week, holiday, temperature, RH, wind speed
57	A1	The effect and prediction of diurnal temperature range in high altitude area on outpatient and emergency room admissions for cardiovascular diseases	Zhu	2021	Jinchang	4	-	Both	>75	4666	GAM	-	13.39±4.12	1	Outpatient and emergency room admissions	IHD	0-4	Percent change	2.06919	0.574413	3.54439	Long-term trend, day of week, holiday, temperature, RH, wind speed
58	A1	The effect and prediction of diurnal temperature range in high altitude area on outpatient and emergency room admissions for cardiovascular diseases	Zhu	2021	Jinchang	4	-	Both	65-75	6520	GAM	-	13.39±4.12	1	Outpatient and emergency room admissions	IHD	0-4	Percent change	2.29373	1.05614	3.5483	Long-term trend, day of week, holiday, temperature, RH, wind speed
59	A1	The effect and prediction of diurnal temperature range in high altitude area on outpatient and emergency room admissions for cardiovascular diseases	Zhu	2021	Jinchang	4	-	Both	<65	12989	GAM	-	13.39±4.12	1	Outpatient and emergency room admissions	IHD	0-4	Percent change	1.43211	0.549608	2.31462	Long-term trend, day of week, holiday, temperature, RH, wind speed
60	A1	The effect and prediction of diurnal temperature range in high altitude area on outpatient and emergency room admissions for cardiovascular diseases	Zhu	2021	Jinchang	4	-	Female	All	9835	GAM	-	13.39±4.12	1	Outpatient and emergency room admissions	IHD	0-4	Percent change	1.25718	0.237598	2.27415	Long-term trend, day of week, holiday, temperature, RH, wind speed
61	A1	The effect and prediction of diurnal temperature range in high altitude area on outpatient and emergency room admissions for cardiovascular diseases	Zhu	2021	Jinchang	4	-	Male	All	14340	GAM	-	13.39±4.12	1	Outpatient and emergency room admissions	IHD	0-4	Percent change	2.46475	1.59922	3.33029	Long-term trend, day of week, holiday, temperature, RH, wind speed
62	A1	The effect and prediction of diurnal temperature range in high altitude area on outpatient and emergency room admissions for cardiovascular diseases	Zhu	2021	Jinchang	4	-	Both	>75	2049	GAM	-	13.39±4.12	1	Outpatient and emergency room admissions	Stroke	0-7	Percent change	1.82492	-0.732268	4.44089	Long-term trend, day of week, holiday, temperature, RH, wind speed
63	A1	The effect and prediction of diurnal temperature range in high altitude area on outpatient and emergency room admissions for cardiovascular diseases	Zhu	2021	Jinchang	4	-	Both	65-75	2358	GAM	-	13.39±4.12	1	Outpatient and emergency room admissions	Stroke	0-7	Percent change	1.37891	-1.03003	3.87987	Long-term trend, day of week, holiday, temperature, RH, wind speed
64	A1	The effect and prediction of diurnal temperature range in high altitude area on outpatient and emergency room admissions for cardiovascular diseases	Zhu	2021	Jinchang	4	-	Both	<65	3699	GAM	-	13.39±4.12	1	Outpatient and emergency room admissions	Stroke	0-7	Percent change	1.31757	-0.592971	3.31502	Long-term trend, day of week, holiday, temperature, RH, wind speed
65	A1	The effect and prediction of diurnal temperature range in high altitude area on outpatient and emergency room admissions for cardiovascular diseases	Zhu	2021	Jinchang	4	-	Female	All	3312	GAM	-	13.39±4.12	1	Outpatient and emergency room admissions	Stroke	0-7	Percent change	0.250479	-1.71757	2.27859	Long-term trend, day of week, holiday, temperature, RH, wind speed
66	A1	The effect and prediction of diurnal temperature range in high altitude area on outpatient and emergency room admissions for cardiovascular diseases	Zhu	2021	Jinchang	4	-	Male	All	4794	GAM	-	13.39±4.12	1	Outpatient and emergency room admissions	Stroke	0-7	Percent change	2.83195	1.12716	4.59553	Long-term trend, day of week, holiday, temperature, RH, wind speed
67	A2	The effect of diurnal temperature range on blood pressure among 46,609 people in Northwestern China	Zheng	2020	Jinchang	5	-	Both	All		GAM	-						Change in Blood pressure (mm Hg)
68	A3	Gender, Age and Season as Modifiers of the Effects of Diurnal Temperature Range on Emergency Room Admissions for Cause-Specific Cardiovascular Disease among the Elderly in Beijing	Zheng	2016	Beijing	3	-	Male	>65	11049	Poisson generalized additive model (GAM)	-	9.85 ± 3.58	1	Emergency Room Admissions	All cardiovascular	0	Percent change	0.36	-0.23	0.95	temperature, relative humidity, mean wind speed and atmospheric pressure, day of the week (DOW) and public holidays (Holiday). PM10, NO2 and SO2
69	A3	Gender, Age and Season as Modifiers of the Effects of Diurnal Temperature Range on Emergency Room Admissions for Cause-Specific Cardiovascular Disease among the Elderly in Beijing	Zheng	2016	Beijing	3	-	Male	>65	11049	Poisson generalized additive model (GAM)	-	9.85 ± 3.58	1	Emergency Room Admissions	All cardiovascular	1	Percent change	0.42	-0.18	1.03	temperature, RH, mean wind speed and atmospheric pressure, day of the week, holidays, PM10, NO2 and SO2
70	A3	Gender, Age and Season as Modifiers of the Effects of Diurnal Temperature Range on Emergency Room Admissions for Cause-Specific Cardiovascular Disease among the Elderly in Beijing	Zheng	2016	Beijing	3	-	Male	>65	11049	Poisson generalized additive model (GAM)	-	9.85 ± 3.58	1	Emergency Room Admissions	All cardiovascular	2	Percent change	0.41	-0.18	1	temperature, RH, mean wind speed and atmospheric pressure, day of the week, holidays, PM10, NO2 and SO3
71	A3	Gender, Age and Season as Modifiers of the Effects of Diurnal Temperature Range on Emergency Room Admissions for Cause-Specific Cardiovascular Disease among the Elderly in Beijing	Zheng	2016	Beijing	3	-	Male	>65	11049	Poisson generalized additive model (GAM)	-	9.85 ± 3.58	1	Emergency Room Admissions	All cardiovascular	3	Percent change	0.39	-0.18	-0.96	temperature, RH, mean wind speed and atmospheric pressure, day of the week, holidays, PM10, NO2 and SO4
72	A3	Gender, Age and Season as Modifiers of the Effects of Diurnal Temperature Range on Emergency Room Admissions for Cause-Specific Cardiovascular Disease among the Elderly in Beijing	Zheng	2016	Beijing	3	-	Male	>65	11049	Poisson generalized additive model (GAM)	-	9.85 ± 3.58	1	Emergency Room Admissions	All cardiovascular	4	Percent change	0.26	-0.3	0.82	temperature, RH, mean wind speed and atmospheric pressure, day of the week, holidays, PM10, NO2 and SO5
73	A3	Gender, Age and Season as Modifiers of the Effects of Diurnal Temperature Range on Emergency Room Admissions for Cause-Specific Cardiovascular Disease among the Elderly in Beijing	Zheng	2016	Beijing	3	-	Male	>65	11049	Poisson generalized additive model (GAM)	-	9.85 ± 3.58	1	Emergency Room Admissions	All cardiovascular	0-1	Percent change	0.61	-0.13	1.36	temperature, RH, mean wind speed and atmospheric pressure, day of the week, holidays, PM10, NO2 and SO6
74	A3	Gender, Age and Season as Modifiers of the Effects of Diurnal Temperature Range on Emergency Room Admissions for Cause-Specific Cardiovascular Disease among the Elderly in Beijing	Zheng	2016	Beijing	3	-	Male	>65	11049	Poisson generalized additive model (GAM)	-	9.85 ± 3.58	1	Emergency Room Admissions	All cardiovascular	0-2	Percent change	0.86	-0.01	1.73	temperature, RH, mean wind speed and atmospheric pressure, day of the week, holidays, PM10, NO2 and SO7
75	A3	Gender, Age and Season as Modifiers of the Effects of Diurnal Temperature Range on Emergency Room Admissions for Cause-Specific Cardiovascular Disease among the Elderly in Beijing	Zheng	2016	Beijing	3	-	Male	>65	11049	Poisson generalized additive model (GAM)	-	9.85 ± 3.58	1	Emergency Room Admissions	All cardiovascular	0-3	Percent change	1.04	0.09	2	temperature, RH, mean wind speed and atmospheric pressure, day of the week, holidays, PM10, NO2 and SO8
76	A3	Gender, Age and Season as Modifiers of the Effects of Diurnal Temperature Range on Emergency Room Admissions for Cause-Specific Cardiovascular Disease among the Elderly in Beijing	Zheng	2016	Beijing	3	-	Male	>65	11049	Poisson generalized additive model (GAM)	-	9.85 ± 3.58	1	Emergency Room Admissions	All cardiovascular	0-4	Percent change	1.13	0.11	2.16	temperature, RH, mean wind speed and atmospheric pressure, day of the week, holidays, PM10, NO2 and SO9
77	A3	Gender, Age and Season as Modifiers of the Effects of Diurnal Temperature Range on Emergency Room Admissions for Cause-Specific Cardiovascular Disease among the Elderly in Beijing	Zheng	2016	Beijing	3	-	Female	>65	11020	Poisson generalized additive model (GAM)	-	9.85 ± 3.58	1	Emergency Room Admissions	All cardiovascular	0	Percent change	1.01	0.43	1.59	temperature, relative humidity, mean wind speed and atmospheric pressure, day of the week (DOW) and public holidays (Holiday). PM10, NO2 and SO2
78	A3	Gender, Age and Season as Modifiers of the Effects of Diurnal Temperature Range on Emergency Room Admissions for Cause-Specific Cardiovascular Disease among the Elderly in Beijing	Zheng	2016	Beijing	3	-	Female	>65	11020	Poisson generalized additive model (GAM)	-	9.85 ± 3.58	1	Emergency Room Admissions	All cardiovascular	1	Percent change	0.9	0.3	1.5	temperature, RH, mean wind speed and atmospheric pressure, day of the week, holidays, PM10, NO2 and SO2
79	A3	Gender, Age and Season as Modifiers of the Effects of Diurnal Temperature Range on Emergency Room Admissions for Cause-Specific Cardiovascular Disease among the Elderly in Beijing	Zheng	2016	Beijing	3	-	Female	>65	11020	Poisson generalized additive model (GAM)	-	9.85 ± 3.58	1	Emergency Room Admissions	All cardiovascular	2	Percent change	0.14	-0.45	0.73	temperature, RH, mean wind speed and atmospheric pressure, day of the week, holidays, PM10, NO2 and SO3
80	A3	Gender, Age and Season as Modifiers of the Effects of Diurnal Temperature Range on Emergency Room Admissions for Cause-Specific Cardiovascular Disease among the Elderly in Beijing	Zheng	2016	Beijing	3	-	Female	>65	11020	Poisson generalized additive model (GAM)	-	9.85 ± 3.58	1	Emergency Room Admissions	All cardiovascular	3	Percent change	-0.27	-0.84	0.3	temperature, RH, mean wind speed and atmospheric pressure, day of the week, holidays, PM10, NO2 and SO4
81	A3	Gender, Age and Season as Modifiers of the Effects of Diurnal Temperature Range on Emergency Room Admissions for Cause-Specific Cardiovascular Disease among the Elderly in Beijing	Zheng	2016	Beijing	3	-	Female	>65	11020	Poisson generalized additive model (GAM)	-	9.85 ± 3.58	1	Emergency Room Admissions	All cardiovascular	4	Percent change	-0.07	-0.63	0.49	temperature, RH, mean wind speed and atmospheric pressure, day of the week, holidays, PM10, NO2 and SO5
82	A3	Gender, Age and Season as Modifiers of the Effects of Diurnal Temperature Range on Emergency Room Admissions for Cause-Specific Cardiovascular Disease among the Elderly in Beijing	Zheng	2016	Beijing	3	-	Female	>65	11020	Poisson generalized additive model (GAM)	-	9.85 ± 3.58	1	Emergency Room Admissions	All cardiovascular	0-1	Percent change	1.46	0.74	2.19	temperature, RH, mean wind speed and atmospheric pressure, day of the week, holidays, PM10, NO2 and SO6
83	A3	Gender, Age and Season as Modifiers of the Effects of Diurnal Temperature Range on Emergency Room Admissions for Cause-Specific Cardiovascular Disease among the Elderly in Beijing	Zheng	2016	Beijing	3	-	Female	>65	11020	Poisson generalized additive model (GAM)	-	9.85 ± 3.58	1	Emergency Room Admissions	All cardiovascular	0-2	Percent change	1.46	0.62	2.31	temperature, RH, mean wind speed and atmospheric pressure, day of the week, holidays, PM10, NO2 and SO7
84	A3	Gender, Age and Season as Modifiers of the Effects of Diurnal Temperature Range on Emergency Room Admissions for Cause-Specific Cardiovascular Disease among the Elderly in Beijing	Zheng	2016	Beijing	3	-	Female	>65	11020	Poisson generalized additive model (GAM)	-	9.85 ± 3.58	1	Emergency Room Admissions	All cardiovascular	0-3	Percent change	1.16	0.22	2.1	temperature, RH, mean wind speed and atmospheric pressure, day of the week, holidays, PM10, NO2 and SO8
85	A3	Gender, Age and Season as Modifiers of the Effects of Diurnal Temperature Range on Emergency Room Admissions for Cause-Specific Cardiovascular Disease among the Elderly in Beijing	Zheng	2016	Beijing	3	-	Female	>65	11020	Poisson generalized additive model (GAM)	-	9.85 ± 3.58	1	Emergency Room Admissions	All cardiovascular	0-4	Percent change	0.99	-0.03	2.02	temperature, RH, mean wind speed and atmospheric pressure, day of the week, holidays, PM10, NO2 and SO9
86	A3	Gender, Age and Season as Modifiers of the Effects of Diurnal Temperature Range on Emergency Room Admissions for Cause-Specific Cardiovascular Disease among the Elderly in Beijing	Zheng	2016	Beijing	3	-	Male	>65	2601	Poisson generalized additive model (GAM)	-	9.85 ± 3.58	1	Emergency Room Admissions	Hypertensive Disease	0	Percent change	-0.46	-1.61	0.7	temperature, relative humidity, mean wind speed and atmospheric pressure, day of the week (DOW) and public holidays (Holiday). PM10, NO2 and SO2
87	A3	Gender, Age and Season as Modifiers of the Effects of Diurnal Temperature Range on Emergency Room Admissions for Cause-Specific Cardiovascular Disease among the Elderly in Beijing	Zheng	2016	Beijing	3	-	Male	>65	2601	Poisson generalized additive model (GAM)	-	9.85 ± 3.58	1	Emergency Room Admissions	Hypertensive Disease	1	Percent change	0.16	-1.04	1.38	temperature, RH, mean wind speed and atmospheric pressure, day of the week, holidays, PM10, NO2 and SO2
88	A3	Gender, Age and Season as Modifiers of the Effects of Diurnal Temperature Range on Emergency Room Admissions for Cause-Specific Cardiovascular Disease among the Elderly in Beijing	Zheng	2016	Beijing	3	-	Male	>65	2601	Poisson generalized additive model (GAM)	-	9.85 ± 3.58	1	Emergency Room Admissions	Hypertensive Disease	2	Percent change	0.19	-0.99	1.39	temperature, RH, mean wind speed and atmospheric pressure, day of the week, holidays, PM10, NO2 and SO3
89	A3	Gender, Age and Season as Modifiers of the Effects of Diurnal Temperature Range on Emergency Room Admissions for Cause-Specific Cardiovascular Disease among the Elderly in Beijing	Zheng	2016	Beijing	3	-	Male	>65	2601	Poisson generalized additive model (GAM)	-	9.85 ± 3.58	1	Emergency Room Admissions	Hypertensive Disease	3	Percent change	0.4	-0.75	1.57	temperature, RH, mean wind speed and atmospheric pressure, day of the week, holidays, PM10, NO2 and SO4
90	A3	Gender, Age and Season as Modifiers of the Effects of Diurnal Temperature Range on Emergency Room Admissions for Cause-Specific Cardiovascular Disease among the Elderly in Beijing	Zheng	2016	Beijing	3	-	Male	>65	2601	Poisson generalized additive model (GAM)	-	9.85 ± 3.58	1	Emergency Room Admissions	Hypertensive Disease	4	Percent change	0.63	-0.5	1.78	temperature, RH, mean wind speed and atmospheric pressure, day of the week, holidays, PM10, NO2 and SO5
91	A3	Gender, Age and Season as Modifiers of the Effects of Diurnal Temperature Range on Emergency Room Admissions for Cause-Specific Cardiovascular Disease among the Elderly in Beijing	Zheng	2016	Beijing	3	-	Male	>65	2601	Poisson generalized additive model (GAM)	-	9.85 ± 3.58	1	Emergency Room Admissions	Hypertensive Disease	0-1	Percent change	-0.25	-1.68	1.21	temperature, RH, mean wind speed and atmospheric pressure, day of the week, holidays, PM10, NO2 and SO6
92	A3	Gender, Age and Season as Modifiers of the Effects of Diurnal Temperature Range on Emergency Room Admissions for Cause-Specific Cardiovascular Disease among the Elderly in Beijing	Zheng	2016	Beijing	3	-	Male	>65	2601	Poisson generalized additive model (GAM)	-	9.85 ± 3.58	1	Emergency Room Admissions	Hypertensive Disease	0-2	Percent change	-0.09	-1.75	1.6	temperature, RH, mean wind speed and atmospheric pressure, day of the week, holidays, PM10, NO2 and SO7
93	A3	Gender, Age and Season as Modifiers of the Effects of Diurnal Temperature Range on Emergency Room Admissions for Cause-Specific Cardiovascular Disease among the Elderly in Beijing	Zheng	2016	Beijing	3	-	Male	>65	2601	Poisson generalized additive model (GAM)	-	9.85 ± 3.58	1	Emergency Room Admissions	Hypertensive Disease	0-3	Percent change	0.19	-1.64	2.06	temperature, RH, mean wind speed and atmospheric pressure, day of the week, holidays, PM10, NO2 and SO8
94	A3	Gender, Age and Season as Modifiers of the Effects of Diurnal Temperature Range on Emergency Room Admissions for Cause-Specific Cardiovascular Disease among the Elderly in Beijing	Zheng	2016	Beijing	3	-	Male	>65	2601	Poisson generalized additive model (GAM)	-	9.85 ± 3.58	1	Emergency Room Admissions	Hypertensive Disease	0-4	Percent change	0.59	-1.39	2.62	temperature, RH, mean wind speed and atmospheric pressure, day of the week, holidays, PM10, NO2 and SO9
95	A3	Gender, Age and Season as Modifiers of the Effects of Diurnal Temperature Range on Emergency Room Admissions for Cause-Specific Cardiovascular Disease among the Elderly in Beijing	Zheng	2016	Beijing	3	-	Female	>65	3450	Poisson generalized additive model (GAM)	-	9.85 ± 3.58	1	Emergency Room Admissions	Hypertensive Disease	0	Percent change	0.83	-0.15	1.83	temperature, relative humidity, mean wind speed and atmospheric pressure, day of the week (DOW) and public holidays (Holiday). PM10, NO2 and SO2
96	A3	Gender, Age and Season as Modifiers of the Effects of Diurnal Temperature Range on Emergency Room Admissions for Cause-Specific Cardiovascular Disease among the Elderly in Beijing	Zheng	2016	Beijing	3	-	Female	>65	3450	Poisson generalized additive model (GAM)	-	9.85 ± 3.58	1	Emergency Room Admissions	Hypertensive Disease	1	Percent change	0.23	-0.85	1.33	temperature, RH, mean wind speed and atmospheric pressure, day of the week, holidays, PM10, NO2 and SO2
97	A3	Gender, Age and Season as Modifiers of the Effects of Diurnal Temperature Range on Emergency Room Admissions for Cause-Specific Cardiovascular Disease among the Elderly in Beijing	Zheng	2016	Beijing	3	-	Female	>65	3450	Poisson generalized additive model (GAM)	-	9.85 ± 3.58	1	Emergency Room Admissions	Hypertensive Disease	2	Percent change	0.08	-0.97	1.13	temperature, RH, mean wind speed and atmospheric pressure, day of the week, holidays, PM10, NO2 and SO3
98	A3	Gender, Age and Season as Modifiers of the Effects of Diurnal Temperature Range on Emergency Room Admissions for Cause-Specific Cardiovascular Disease among the Elderly in Beijing	Zheng	2016	Beijing	3	-	Female	>65	3450	Poisson generalized additive model (GAM)	-	9.85 ± 3.58	1	Emergency Room Admissions	Hypertensive Disease	3	Percent change	-0.33	-1.34	0.69	temperature, RH, mean wind speed and atmospheric pressure, day of the week, holidays, PM10, NO2 and SO4
99	A3	Gender, Age and Season as Modifiers of the Effects of Diurnal Temperature Range on Emergency Room Admissions for Cause-Specific Cardiovascular Disease among the Elderly in Beijing	Zheng	2016	Beijing	3	-	Female	>65	3450	Poisson generalized additive model (GAM)	-	9.85 ± 3.58	1	Emergency Room Admissions	Hypertensive Disease	4	Percent change	-0.22	-1.21	0.79	temperature, RH, mean wind speed and atmospheric pressure, day of the week, holidays, PM10, NO2 and SO5
100	A3	Gender, Age and Season as Modifiers of the Effects of Diurnal Temperature Range on Emergency Room Admissions for Cause-Specific Cardiovascular Disease among the Elderly in Beijing	Zheng	2016	Beijing	3	-	Female	>65	3450	Poisson generalized additive model (GAM)	-	9.85 ± 3.58	1	Emergency Room Admissions	Hypertensive Disease	0-1	Percent change	0.68	-0.67	2.05	temperature, RH, mean wind speed and atmospheric pressure, day of the week, holidays, PM10, NO2 and SO6
101	A3	Gender, Age and Season as Modifiers of the Effects of Diurnal Temperature Range on Emergency Room Admissions for Cause-Specific Cardiovascular Disease among the Elderly in Beijing	Zheng	2016	Beijing	3	-	Female	>65	3450	Poisson generalized additive model (GAM)	-	9.85 ± 3.58	1	Emergency Room Admissions	Hypertensive Disease	0-2	Percent change	0.66	-0.91	2.26	temperature, RH, mean wind speed and atmospheric pressure, day of the week, holidays, PM10, NO2 and SO7
102	A3	Gender, Age and Season as Modifiers of the Effects of Diurnal Temperature Range on Emergency Room Admissions for Cause-Specific Cardiovascular Disease among the Elderly in Beijing	Zheng	2016	Beijing	3	-	Female	>65	3450	Poisson generalized additive model (GAM)	-	9.85 ± 3.58	1	Emergency Room Admissions	Hypertensive Disease	0-3	Percent change	0.35	-1.37	2.1	temperature, RH, mean wind speed and atmospheric pressure, day of the week, holidays, PM10, NO2 and SO8
103	A3	Gender, Age and Season as Modifiers of the Effects of Diurnal Temperature Range on Emergency Room Admissions for Cause-Specific Cardiovascular Disease among the Elderly in Beijing	Zheng	2016	Beijing	3	-	Female	>65	3450	Poisson generalized additive model (GAM)	-	9.85 ± 3.58	1	Emergency Room Admissions	Hypertensive Disease	0-4	Percent change	0.16	-1.69	2.04	temperature, RH, mean wind speed and atmospheric pressure, day of the week, holidays, PM10, NO2 and SO9
104	A3	Gender, Age and Season as Modifiers of the Effects of Diurnal Temperature Range on Emergency Room Admissions for Cause-Specific Cardiovascular Disease among the Elderly in Beijing	Zheng	2016	Beijing	3	-	Male	>65	3291	Poisson generalized additive model (GAM)	-	9.85 ± 3.58	1	Emergency Room Admissions	IHD	0	Percent change	-0.14	-1.23	0.96	temperature, relative humidity, mean wind speed and atmospheric pressure, day of the week (DOW) and public holidays (Holiday). PM10, NO2 and SO2
105	A3	Gender, Age and Season as Modifiers of the Effects of Diurnal Temperature Range on Emergency Room Admissions for Cause-Specific Cardiovascular Disease among the Elderly in Beijing	Zheng	2016	Beijing	3	-	Male	>65	3291	Poisson generalized additive model (GAM)	-	9.85 ± 3.58	1	Emergency Room Admissions	IHD	1	Percent change	0.88	-0.24	2.01	temperature, RH, mean wind speed and atmospheric pressure, day of the week, holidays, PM10, NO2 and SO2
106	A3	Gender, Age and Season as Modifiers of the Effects of Diurnal Temperature Range on Emergency Room Admissions for Cause-Specific Cardiovascular Disease among the Elderly in Beijing	Zheng	2016	Beijing	3	-	Male	>65	3291	Poisson generalized additive model (GAM)	-	9.85 ± 3.58	1	Emergency Room Admissions	IHD	2	Percent change	0.82	-0.26	1.91	temperature, RH, mean wind speed and atmospheric pressure, day of the week, holidays, PM10, NO2 and SO3
107	A3	Gender, Age and Season as Modifiers of the Effects of Diurnal Temperature Range on Emergency Room Admissions for Cause-Specific Cardiovascular Disease among the Elderly in Beijing	Zheng	2016	Beijing	3	-	Male	>65	3291	Poisson generalized additive model (GAM)	-	9.85 ± 3.58	1	Emergency Room Admissions	IHD	3	Percent change	0.78	-0.26	1.84	temperature, RH, mean wind speed and atmospheric pressure, day of the week, holidays, PM10, NO2 and SO4
108	A3	Gender, Age and Season as Modifiers of the Effects of Diurnal Temperature Range on Emergency Room Admissions for Cause-Specific Cardiovascular Disease among the Elderly in Beijing	Zheng	2016	Beijing	3	-	Male	>65	3291	Poisson generalized additive model (GAM)	-	9.85 ± 3.58	1	Emergency Room Admissions	IHD	4	Percent change	0	-1.02	1.03	temperature, RH, mean wind speed and atmospheric pressure, day of the week, holidays, PM10, NO2 and SO5
109	A3	Gender, Age and Season as Modifiers of the Effects of Diurnal Temperature Range on Emergency Room Admissions for Cause-Specific Cardiovascular Disease among the Elderly in Beijing	Zheng	2016	Beijing	3	-	Male	>65	3291	Poisson generalized additive model (GAM)	-	9.85 ± 3.58	1	Emergency Room Admissions	IHD	0-1	Percent change	0.57	-0.81	1.96	temperature, RH, mean wind speed and atmospheric pressure, day of the week, holidays, PM10, NO2 and SO6
110	A3	Gender, Age and Season as Modifiers of the Effects of Diurnal Temperature Range on Emergency Room Admissions for Cause-Specific Cardiovascular Disease among the Elderly in Beijing	Zheng	2016	Beijing	3	-	Male	>65	3291	Poisson generalized additive model (GAM)	-	9.85 ± 3.58	1	Emergency Room Admissions	IHD	0-2	Percent change	1.12	-0.49	2.75	temperature, RH, mean wind speed and atmospheric pressure, day of the week, holidays, PM10, NO2 and SO7
111	A3	Gender, Age and Season as Modifiers of the Effects of Diurnal Temperature Range on Emergency Room Admissions for Cause-Specific Cardiovascular Disease among the Elderly in Beijing	Zheng	2016	Beijing	3	-	Male	>65	3291	Poisson generalized additive model (GAM)	-	9.85 ± 3.58	1	Emergency Room Admissions	IHD	0-3	Percent change	1.56	-0.2	3.35	temperature, RH, mean wind speed and atmospheric pressure, day of the week, holidays, PM10, NO2 and SO8
112	A3	Gender, Age and Season as Modifiers of the Effects of Diurnal Temperature Range on Emergency Room Admissions for Cause-Specific Cardiovascular Disease among the Elderly in Beijing	Zheng	2016	Beijing	3	-	Male	>65	3291	Poisson generalized additive model (GAM)	-	9.85 ± 3.58	1	Emergency Room Admissions	IHD	0-4	Percent change	1.43	-0.45	3.34	temperature, RH, mean wind speed and atmospheric pressure, day of the week, holidays, PM10, NO2 and SO9
113	A3	Gender, Age and Season as Modifiers of the Effects of Diurnal Temperature Range on Emergency Room Admissions for Cause-Specific Cardiovascular Disease among the Elderly in Beijing	Zheng	2016	Beijing	3	-	Female	>65	3444	Poisson generalized additive model (GAM)	-	9.85 ± 3.58	1	Emergency Room Admissions	IHD	0	Percent change	1.26	0.22	2.31	temperature, relative humidity, mean wind speed and atmospheric pressure, day of the week (DOW) and public holidays (Holiday). PM10, NO2 and SO2
114	A3	Gender, Age and Season as Modifiers of the Effects of Diurnal Temperature Range on Emergency Room Admissions for Cause-Specific Cardiovascular Disease among the Elderly in Beijing	Zheng	2016	Beijing	3	-	Female	>65	3444	Poisson generalized additive model (GAM)	-	9.85 ± 3.58	1	Emergency Room Admissions	IHD	1	Percent change	0.79	-0.28	1.86	temperature, RH, mean wind speed and atmospheric pressure, day of the week, holidays, PM10, NO2 and SO2
115	A3	Gender, Age and Season as Modifiers of the Effects of Diurnal Temperature Range on Emergency Room Admissions for Cause-Specific Cardiovascular Disease among the Elderly in Beijing	Zheng	2016	Beijing	3	-	Female	>65	3444	Poisson generalized additive model (GAM)	-	9.85 ± 3.58	1	Emergency Room Admissions	IHD	2	Percent change	0.47	-0.57	1.52	temperature, RH, mean wind speed and atmospheric pressure, day of the week, holidays, PM10, NO2 and SO3
116	A3	Gender, Age and Season as Modifiers of the Effects of Diurnal Temperature Range on Emergency Room Admissions for Cause-Specific Cardiovascular Disease among the Elderly in Beijing	Zheng	2016	Beijing	3	-	Female	>65	3444	Poisson generalized additive model (GAM)	-	9.85 ± 3.58	1	Emergency Room Admissions	IHD	3	Percent change	-0.38	-1.39	0.64	temperature, RH, mean wind speed and atmospheric pressure, day of the week, holidays, PM10, NO2 and SO4
117	A3	Gender, Age and Season as Modifiers of the Effects of Diurnal Temperature Range on Emergency Room Admissions for Cause-Specific Cardiovascular Disease among the Elderly in Beijing	Zheng	2016	Beijing	3	-	Female	>65	3444	Poisson generalized additive model (GAM)	-	9.85 ± 3.58	1	Emergency Room Admissions	IHD	4	Percent change	-0.24	-1.24	0.77	temperature, RH, mean wind speed and atmospheric pressure, day of the week, holidays, PM10, NO2 and SO5
118	A3	Gender, Age and Season as Modifiers of the Effects of Diurnal Temperature Range on Emergency Room Admissions for Cause-Specific Cardiovascular Disease among the Elderly in Beijing	Zheng	2016	Beijing	3	-	Female	>65	3444	Poisson generalized additive model (GAM)	-	9.85 ± 3.58	1	Emergency Room Admissions	IHD	0-1	Percent change	1.55	0.26	2.86	temperature, RH, mean wind speed and atmospheric pressure, day of the week, holidays, PM10, NO2 and SO6
119	A3	Gender, Age and Season as Modifiers of the Effects of Diurnal Temperature Range on Emergency Room Admissions for Cause-Specific Cardiovascular Disease among the Elderly in Beijing	Zheng	2016	Beijing	3	-	Female	>65	3444	Poisson generalized additive model (GAM)	-	9.85 ± 3.58	1	Emergency Room Admissions	IHD	0-2	Percent change	1.71	0.21	3.23	temperature, RH, mean wind speed and atmospheric pressure, day of the week, holidays, PM10, NO2 and SO7
120	A3	Gender, Age and Season as Modifiers of the Effects of Diurnal Temperature Range on Emergency Room Admissions for Cause-Specific Cardiovascular Disease among the Elderly in Beijing	Zheng	2016	Beijing	3	-	Female	>65	3444	Poisson generalized additive model (GAM)	-	9.85 ± 3.58	1	Emergency Room Admissions	IHD	0-3	Percent change	1.3	-0.34	2.97	temperature, RH, mean wind speed and atmospheric pressure, day of the week, holidays, PM10, NO2 and SO8
121	A3	Gender, Age and Season as Modifiers of the Effects of Diurnal Temperature Range on Emergency Room Admissions for Cause-Specific Cardiovascular Disease among the Elderly in Beijing	Zheng	2016	Beijing	3	-	Female	>65	3444	Poisson generalized additive model (GAM)	-	9.85 ± 3.58	1	Emergency Room Admissions	IHD	0-4	Percent change	1.06	-0.7	2.85	temperature, RH, mean wind speed and atmospheric pressure, day of the week, holidays, PM10, NO2 and SO9
122	A3	Gender, Age and Season as Modifiers of the Effects of Diurnal Temperature Range on Emergency Room Admissions for Cause-Specific Cardiovascular Disease among the Elderly in Beijing	Zheng	2016	Beijing	3	-	Male	>65	4342	Poisson generalized additive model (GAM)	-	9.85 ± 3.58	1	Emergency Room Admissions	Cerebrovascular	0	Percent change	0.81	-0.08	1.7	temperature, relative humidity, mean wind speed and atmospheric pressure, day of the week (DOW) and public holidays (Holiday). PM10, NO2 and SO2
123	A3	Gender, Age and Season as Modifiers of the Effects of Diurnal Temperature Range on Emergency Room Admissions for Cause-Specific Cardiovascular Disease among the Elderly in Beijing	Zheng	2016	Beijing	3	-	Male	>65	4342	Poisson generalized additive model (GAM)	-	9.85 ± 3.58	1	Emergency Room Admissions	Cerebrovascular	1	Percent change	0.61	-0.32	1.54	temperature, RH, mean wind speed and atmospheric pressure, day of the week, holidays, PM10, NO2 and SO2
124	A3	Gender, Age and Season as Modifiers of the Effects of Diurnal Temperature Range on Emergency Room Admissions for Cause-Specific Cardiovascular Disease among the Elderly in Beijing	Zheng	2016	Beijing	3	-	Male	>65	4342	Poisson generalized additive model (GAM)	-	9.85 ± 3.58	1	Emergency Room Admissions	Cerebrovascular	2	Percent change	0.49	-0.41	1.4	temperature, RH, mean wind speed and atmospheric pressure, day of the week, holidays, PM10, NO2 and SO3
125	A3	Gender, Age and Season as Modifiers of the Effects of Diurnal Temperature Range on Emergency Room Admissions for Cause-Specific Cardiovascular Disease among the Elderly in Beijing	Zheng	2016	Beijing	3	-	Male	>65	4342	Poisson generalized additive model (GAM)	-	9.85 ± 3.58	1	Emergency Room Admissions	Cerebrovascular	3	Percent change	0.87	-0.01	1.76	temperature, RH, mean wind speed and atmospheric pressure, day of the week, holidays, PM10, NO2 and SO4
126	A3	Gender, Age and Season as Modifiers of the Effects of Diurnal Temperature Range on Emergency Room Admissions for Cause-Specific Cardiovascular Disease among the Elderly in Beijing	Zheng	2016	Beijing	3	-	Male	>65	4342	Poisson generalized additive model (GAM)	-	9.85 ± 3.58	1	Emergency Room Admissions	Cerebrovascular	4	Percent change	0.41	-0.46	1.29	temperature, RH, mean wind speed and atmospheric pressure, day of the week, holidays, PM10, NO2 and SO5
127	A3	Gender, Age and Season as Modifiers of the Effects of Diurnal Temperature Range on Emergency Room Admissions for Cause-Specific Cardiovascular Disease among the Elderly in Beijing	Zheng	2016	Beijing	3	-	Male	>65	4342	Poisson generalized additive model (GAM)	-	9.85 ± 3.58	1	Emergency Room Admissions	Cerebrovascular	0-1	Percent change	1.08	-0.02	2.19	temperature, RH, mean wind speed and atmospheric pressure, day of the week, holidays, PM10, NO2 and SO6
128	A3	Gender, Age and Season as Modifiers of the Effects of Diurnal Temperature Range on Emergency Room Admissions for Cause-Specific Cardiovascular Disease among the Elderly in Beijing	Zheng	2016	Beijing	3	-	Male	>65	4342	Poisson generalized additive model (GAM)	-	9.85 ± 3.58	1	Emergency Room Admissions	Cerebrovascular	0-2	Percent change	1.33	0.06	2.61	temperature, RH, mean wind speed and atmospheric pressure, day of the week, holidays, PM10, NO2 and SO7
129	A3	Gender, Age and Season as Modifiers of the Effects of Diurnal Temperature Range on Emergency Room Admissions for Cause-Specific Cardiovascular Disease among the Elderly in Beijing	Zheng	2016	Beijing	3	-	Male	>65	4342	Poisson generalized additive model (GAM)	-	9.85 ± 3.58	1	Emergency Room Admissions	Cerebrovascular	0-3	Percent change	1.95	0.44	3.48	temperature, RH, mean wind speed and atmospheric pressure, day of the week, holidays, PM10, NO2 and SO8
130	A3	Gender, Age and Season as Modifiers of the Effects of Diurnal Temperature Range on Emergency Room Admissions for Cause-Specific Cardiovascular Disease among the Elderly in Beijing	Zheng	2016	Beijing	3	-	Male	>65	4342	Poisson generalized additive model (GAM)	-	9.85 ± 3.58	1	Emergency Room Admissions	Cerebrovascular	0-4	Percent change	2.13	0.51	3.77	temperature, RH, mean wind speed and atmospheric pressure, day of the week, holidays, PM10, NO2 and SO9
131	A3	Gender, Age and Season as Modifiers of the Effects of Diurnal Temperature Range on Emergency Room Admissions for Cause-Specific Cardiovascular Disease among the Elderly in Beijing	Zheng	2016	Beijing	3	-	Female	>65	3860	Poisson generalized additive model (GAM)	-	9.85 ± 3.58	1	Emergency Room Admissions	Cerebrovascular	0	Percent change	1.01	0.06	1.97	temperature, relative humidity, mean wind speed and atmospheric pressure, day of the week (DOW) and public holidays (Holiday). PM10, NO2 and SO2
132	A3	Gender, Age and Season as Modifiers of the Effects of Diurnal Temperature Range on Emergency Room Admissions for Cause-Specific Cardiovascular Disease among the Elderly in Beijing	Zheng	2016	Beijing	3	-	Female	>65	3860	Poisson generalized additive model (GAM)	-	9.85 ± 3.58	1	Emergency Room Admissions	Cerebrovascular	1	Percent change	1.07	0.09	2.07	temperature, RH, mean wind speed and atmospheric pressure, day of the week, holidays, PM10, NO2 and SO2
133	A3	Gender, Age and Season as Modifiers of the Effects of Diurnal Temperature Range on Emergency Room Admissions for Cause-Specific Cardiovascular Disease among the Elderly in Beijing	Zheng	2016	Beijing	3	-	Female	>65	3860	Poisson generalized additive model (GAM)	-	9.85 ± 3.58	1	Emergency Room Admissions	Cerebrovascular	2	Percent change	0.24	-0.73	1.22	temperature, RH, mean wind speed and atmospheric pressure, day of the week, holidays, PM10, NO2 and SO3
134	A3	Gender, Age and Season as Modifiers of the Effects of Diurnal Temperature Range on Emergency Room Admissions for Cause-Specific Cardiovascular Disease among the Elderly in Beijing	Zheng	2016	Beijing	3	-	Female	>65	3860	Poisson generalized additive model (GAM)	-	9.85 ± 3.58	1	Emergency Room Admissions	Cerebrovascular	3	Percent change	0.18	0.77	1.13	temperature, RH, mean wind speed and atmospheric pressure, day of the week, holidays, PM10, NO2 and SO4
135	A3	Gender, Age and Season as Modifiers of the Effects of Diurnal Temperature Range on Emergency Room Admissions for Cause-Specific Cardiovascular Disease among the Elderly in Beijing	Zheng	2016	Beijing	3	-	Female	>65	3860	Poisson generalized additive model (GAM)	-	9.85 ± 3.58	1	Emergency Room Admissions	Cerebrovascular	4	Percent change	-0.21	-1.15	0.73	temperature, RH, mean wind speed and atmospheric pressure, day of the week, holidays, PM10, NO2 and SO5
136	A3	Gender, Age and Season as Modifiers of the Effects of Diurnal Temperature Range on Emergency Room Admissions for Cause-Specific Cardiovascular Disease among the Elderly in Beijing	Zheng	2016	Beijing	3	-	Female	>65	3860	Poisson generalized additive model (GAM)	-	9.85 ± 3.58	1	Emergency Room Admissions	Cerebrovascular	0-1	Percent change	1.54	0.37	2.73	temperature, RH, mean wind speed and atmospheric pressure, day of the week, holidays, PM10, NO2 and SO6
137	A3	Gender, Age and Season as Modifiers of the Effects of Diurnal Temperature Range on Emergency Room Admissions for Cause-Specific Cardiovascular Disease among the Elderly in Beijing	Zheng	2016	Beijing	3	-	Female	>65	3860	Poisson generalized additive model (GAM)	-	9.85 ± 3.58	1	Emergency Room Admissions	Cerebrovascular	0-2	Percent change	1.55	0.19	2.93	temperature, RH, mean wind speed and atmospheric pressure, day of the week, holidays, PM10, NO2 and SO7
138	A3	Gender, Age and Season as Modifiers of the Effects of Diurnal Temperature Range on Emergency Room Admissions for Cause-Specific Cardiovascular Disease among the Elderly in Beijing	Zheng	2016	Beijing	3	-	Female	>65	3860	Poisson generalized additive model (GAM)	-	9.85 ± 3.58	1	Emergency Room Admissions	Cerebrovascular	0-3	Percent change	1.53	0.03	3.04	temperature, RH, mean wind speed and atmospheric pressure, day of the week, holidays, PM10, NO2 and SO8
139	A3	Gender, Age and Season as Modifiers of the Effects of Diurnal Temperature Range on Emergency Room Admissions for Cause-Specific Cardiovascular Disease among the Elderly in Beijing	Zheng	2016	Beijing	3	-	Female	>65	3860	Poisson generalized additive model (GAM)	-	9.85 ± 3.58	1	Emergency Room Admissions	Cerebrovascular	0-4	Percent change	1.29	-0.31	2.92	temperature, RH, mean wind speed and atmospheric pressure, day of the week, holidays, PM10, NO2 and SO9
140	A4	Impact of diurnal temperature range on hospital admissions for cardiovascular disease in Jiuquan, China	Zhai	2021	Jiuquan	2	-	Both	All	12210	Poisson generalized additive model (GAM)	High DTR (19 degree) comparing to reference 3.5 dgree	14.00 ± 3.50	-	Hospital admission	All cardiovascular	0	RR	1.024	0.882	1.189	temperature, RH, DOW and Holiday
141	A4	Impact of diurnal temperature range on hospital admissions for cardiovascular disease in Jiuquan, China	Zhai	2021	Jiuquan	2	-	Both	All	12210	Poisson generalized additive model (GAM)	High DTR (19 degree) comparing to reference 3.5 dgree	14.00 ± 3.50	-	Hospital admission	All cardiovascular	0-1	RR	1.026	0.84	1.253	temperature, RH, DOW and Holiday
142	A4	Impact of diurnal temperature range on hospital admissions for cardiovascular disease in Jiuquan, China	Zhai	2021	Jiuquan	2	-	Both	All	12210	Poisson generalized additive model (GAM)	High DTR (19 degree) comparing to reference 3.5 dgree	14.00 ± 3.50	-	Hospital admission	All cardiovascular	0-3	RR	1.068	0.802	1.423	temperature, RH, DOW and Holiday
143	A4	Impact of diurnal temperature range on hospital admissions for cardiovascular disease in Jiuquan, China	Zhai	2021	Jiuquan	2	-	Both	All	12210	Poisson generalized additive model (GAM)	High DTR (19 degree) comparing to reference 3.5 dgree	14.00 ± 3.50	-	Hospital admission	All cardiovascular	0-5	RR	1.177	0.831	1.666	temperature, RH, DOW and Holiday
144	A4	Impact of diurnal temperature range on hospital admissions for cardiovascular disease in Jiuquan, China	Zhai	2021	Jiuquan	2	-	Both	All	12210	Poisson generalized additive model (GAM)	High DTR (19 degree) comparing to reference 3.5 dgree	14.00 ± 3.50	-	Hospital admission	All cardiovascular	0-7	RR	1.306	0.869	1.962	temperature, RH, DOW and Holiday
145	A4	Impact of diurnal temperature range on hospital admissions for cardiovascular disease in Jiuquan, China	Zhai	2021	Jiuquan	2	-	Both	All	12210	Poisson generalized additive model (GAM)	High DTR (19 degree) comparing to reference 3.5 dgree	14.00 ± 3.50	-	Hospital admission	All cardiovascular	0-14	RR	1.663	0.946	2.92	temperature, RH, DOW and Holiday
146	A4	Impact of diurnal temperature range on hospital admissions for cardiovascular disease in Jiuquan, China	Zhai	2021	Jiuquan	2	-	Both	All	12210	Poisson generalized additive model (GAM)	High DTR (19 degree) comparing to reference 3.5 dgree	14.00 ± 3.50	-	Hospital admission	All cardiovascular	0-21	RR	1.664	0.821	3.372	temperature, RH, DOW and Holiday
147	A4	Impact of diurnal temperature range on hospital admissions for cardiovascular disease in Jiuquan, China	Zhai	2021	Jiuquan	2	-	Both	All	12210	Poisson generalized additive model (GAM)	Low DTR 8 degree) comparing to reference 3.5 dgree	14.00 ± 3.50	-	Hospital admission	All cardiovascular	0	RR	1.035	0.926	1.157	temperature, RH, DOW and Holiday
148	A4	Impact of diurnal temperature range on hospital admissions for cardiovascular disease in Jiuquan, China	Zhai	2021	Jiuquan	2	-	Both	All	12210	Poisson generalized additive model (GAM)	Low DTR 8 degree) comparing to reference 3.5 dgree	14.00 ± 3.50	-	Hospital admission	All cardiovascular	0-1	RR	1.075	0.928	1.245	temperature, RH, DOW and Holiday
149	A4	Impact of diurnal temperature range on hospital admissions for cardiovascular disease in Jiuquan, China	Zhai	2021	Jiuquan	2	-	Both	All	12210	Poisson generalized additive model (GAM)	Low DTR 8 degree) comparing to reference 3.5 dgree	14.00 ± 3.50	-	Hospital admission	All cardiovascular	0-3	RR	1.22	0.987	1.509	temperature, RH, DOW and Holiday
150	A4	Impact of diurnal temperature range on hospital admissions for cardiovascular disease in Jiuquan, China	Zhai	2021	Jiuquan	2	-	Both	All	12210	Poisson generalized additive model (GAM)	Low DTR 8 degree) comparing to reference 3.5 dgree	14.00 ± 3.50	-	Hospital admission	All cardiovascular	0-5	RR	1.442	1.108	1.877	temperature, RH, DOW and Holiday
151	A4	Impact of diurnal temperature range on hospital admissions for cardiovascular disease in Jiuquan, China	Zhai	2021	Jiuquan	2	-	Both	All	12210	Poisson generalized additive model (GAM)	Low DTR 8 degree) comparing to reference 3.5 dgree	14.00 ± 3.50	-	Hospital admission	All cardiovascular	0-7	RR	1.679	1.225	2.302	temperature, RH, DOW and Holiday
152	A4	Impact of diurnal temperature range on hospital admissions for cardiovascular disease in Jiuquan, China	Zhai	2021	Jiuquan	2	-	Both	All	12210	Poisson generalized additive model (GAM)	Low DTR 8 degree) comparing to reference 3.5 dgree	14.00 ± 3.50	-	Hospital admission	All cardiovascular	0-14	RR	2.19	1.404	3.416	temperature, RH, DOW and Holiday
153	A4	Impact of diurnal temperature range on hospital admissions for cardiovascular disease in Jiuquan, China	Zhai	2021	Jiuquan	2	-	Both	All	12210	Poisson generalized additive model (GAM)	Low DTR 8 degree) comparing to reference 3.5 dgree	14.00 ± 3.50	-	Hospital admission	All cardiovascular	0-21	RR	1.936	1.106	3.389	temperature, RH, DOW and Holiday
154	A4	Impact of diurnal temperature range on hospital admissions for cardiovascular disease in Jiuquan, China	Zhai	2021	Jiuquan	2	-	Male	All	6464	Poisson generalized additive model (GAM)	High DTR (19 degree) comparing to reference 3.5 dgree	14.00 ± 3.50	-	Hospital admission	All cardiovascular	0	RR	1.147	0.926	1.421	temperature, RH, DOW and Holiday
155	A4	Impact of diurnal temperature range on hospital admissions for cardiovascular disease in Jiuquan, China	Zhai	2021	Jiuquan	2	-	Male	All	6464	Poisson generalized additive model (GAM)	High DTR (19 degree) comparing to reference 3.5 dgree	14.00 ± 3.50	-	Hospital admission	All cardiovascular	0-1	RR	1.214	0.912	1.616	temperature, RH, DOW and Holiday
156	A4	Impact of diurnal temperature range on hospital admissions for cardiovascular disease in Jiuquan, China	Zhai	2021	Jiuquan	2	-	Male	All	6464	Poisson generalized additive model (GAM)	High DTR (19 degree) comparing to reference 3.5 dgree	14.00 ± 3.50	-	Hospital admission	All cardiovascular	0-3	RR	1.298	0.863	1.95	temperature, RH, DOW and Holiday
157	A4	Impact of diurnal temperature range on hospital admissions for cardiovascular disease in Jiuquan, China	Zhai	2021	Jiuquan	2	-	Male	All	6464	Poisson generalized additive model (GAM)	High DTR (19 degree) comparing to reference 3.5 dgree	14.00 ± 3.50	-	Hospital admission	All cardiovascular	0-5	RR	1.406	0.86	2.298	temperature, RH, DOW and Holiday
158	A4	Impact of diurnal temperature range on hospital admissions for cardiovascular disease in Jiuquan, China	Zhai	2021	Jiuquan	2	-	Male	All	6464	Poisson generalized additive model (GAM)	High DTR (19 degree) comparing to reference 3.5 dgree	14.00 ± 3.50	-	Hospital admission	All cardiovascular	0-7	RR	1.511	0.852	2.678	temperature, RH, DOW and Holiday
159	A4	Impact of diurnal temperature range on hospital admissions for cardiovascular disease in Jiuquan, China	Zhai	2021	Jiuquan	2	-	Male	All	6464	Poisson generalized additive model (GAM)	High DTR (19 degree) comparing to reference 3.5 dgree	14.00 ± 3.50	-	Hospital admission	All cardiovascular	0-14	RR	1.656	0.755	3.631	temperature, RH, DOW and Holiday
160	A4	Impact of diurnal temperature range on hospital admissions for cardiovascular disease in Jiuquan, China	Zhai	2021	Jiuquan	2	-	Male	All	6464	Poisson generalized additive model (GAM)	High DTR (19 degree) comparing to reference 3.5 dgree	14.00 ± 3.50	-	Hospital admission	All cardiovascular	0-21	RR	1.369	0.513	3.655	temperature, RH, DOW and Holiday
161	A4	Impact of diurnal temperature range on hospital admissions for cardiovascular disease in Jiuquan, China	Zhai	2021	Jiuquan	2	-	Female	All	5744	Poisson generalized additive model (GAM)	High DTR (19 degree) comparing to reference 3.5 dgree	14.00 ± 3.50	-	Hospital admission	All cardiovascular	0	RR	0.932	0.757	1.147	temperature, RH, DOW and Holiday
162	A4	Impact of diurnal temperature range on hospital admissions for cardiovascular disease in Jiuquan, China	Zhai	2021	Jiuquan	2	-	Female	All	5744	Poisson generalized additive model (GAM)	High DTR (19 degree) comparing to reference 3.5 dgree	14.00 ± 3.50	-	Hospital admission	All cardiovascular	0-1	RR	0.861	0.651	1.139	temperature, RH, DOW and Holiday
163	A4	Impact of diurnal temperature range on hospital admissions for cardiovascular disease in Jiuquan, China	Zhai	2021	Jiuquan	2	-	Female	All	5744	Poisson generalized additive model (GAM)	High DTR (19 degree) comparing to reference 3.5 dgree	14.00 ± 3.50	-	Hospital admission	All cardiovascular	0-3	RR	0.831	0.554	1.246	temperature, RH, DOW and Holiday
164	A4	Impact of diurnal temperature range on hospital admissions for cardiovascular disease in Jiuquan, China	Zhai	2021	Jiuquan	2	-	Female	All	5744	Poisson generalized additive model (GAM)	High DTR (19 degree) comparing to reference 3.5 dgree	14.00 ± 3.50	-	Hospital admission	All cardiovascular	0-5	RR	0.918	0.56	1.507	temperature, RH, DOW and Holiday
165	A4	Impact of diurnal temperature range on hospital admissions for cardiovascular disease in Jiuquan, China	Zhai	2021	Jiuquan	2	-	Female	All	5744	Poisson generalized additive model (GAM)	High DTR (19 degree) comparing to reference 3.5 dgree	14.00 ± 3.50	-	Hospital admission	All cardiovascular	0-7	RR	1.04	0.581	1.862	temperature, RH, DOW and Holiday
166	A4	Impact of diurnal temperature range on hospital admissions for cardiovascular disease in Jiuquan, China	Zhai	2021	Jiuquan	2	-	Female	All	5744	Poisson generalized additive model (GAM)	High DTR (19 degree) comparing to reference 3.5 dgree	14.00 ± 3.50	-	Hospital admission	All cardiovascular	0-14	RR	1.393	0.62	3.133	temperature, RH, DOW and Holiday
167	A4	Impact of diurnal temperature range on hospital admissions for cardiovascular disease in Jiuquan, China	Zhai	2021	Jiuquan	2	-	Female	All	5744	Poisson generalized additive model (GAM)	High DTR (19 degree) comparing to reference 3.5 dgree	14.00 ± 3.50	-	Hospital admission	All cardiovascular	0-21	RR	1.537	0.555	4.255	temperature, RH, DOW and Holiday
168	A4	Impact of diurnal temperature range on hospital admissions for cardiovascular disease in Jiuquan, China	Zhai	2021	Jiuquan	2	-	Both	<65	5744	Poisson generalized additive model (GAM)	High DTR (19 degree) comparing to reference 3.5 dgree	14.00 ± 3.50	-	Hospital admission	All cardiovascular	0	RR	1.171	0.937	1.462	temperature, RH, DOW and Holiday
169	A4	Impact of diurnal temperature range on hospital admissions for cardiovascular disease in Jiuquan, China	Zhai	2021	Jiuquan	2	-	Both	<65	5744	Poisson generalized additive model (GAM)	High DTR (19 degree) comparing to reference 3.5 dgree	14.00 ± 3.50	-	Hospital admission	All cardiovascular	0-1	RR	1.274	0.946	1.714	temperature, RH, DOW and Holiday
170	A4	Impact of diurnal temperature range on hospital admissions for cardiovascular disease in Jiuquan, China	Zhai	2021	Jiuquan	2	-	Both	<65	5744	Poisson generalized additive model (GAM)	High DTR (19 degree) comparing to reference 3.5 dgree	14.00 ± 3.50	-	Hospital admission	All cardiovascular	0-3	RR	1.43	0.937	2.182	temperature, RH, DOW and Holiday
171	A4	Impact of diurnal temperature range on hospital admissions for cardiovascular disease in Jiuquan, China	Zhai	2021	Jiuquan	2	-	Both	<65	5744	Poisson generalized additive model (GAM)	High DTR (19 degree) comparing to reference 3.5 dgree	14.00 ± 3.50	-	Hospital admission	All cardiovascular	0-5	RR	1.568	0.94	2.616	temperature, RH, DOW and Holiday
172	A4	Impact of diurnal temperature range on hospital admissions for cardiovascular disease in Jiuquan, China	Zhai	2021	Jiuquan	2	-	Both	<65	5744	Poisson generalized additive model (GAM)	High DTR (19 degree) comparing to reference 3.5 dgree	14.00 ± 3.50	-	Hospital admission	All cardiovascular	0-7	RR	1.633	0.898	2.969	temperature, RH, DOW and Holiday
173	A4	Impact of diurnal temperature range on hospital admissions for cardiovascular disease in Jiuquan, China	Zhai	2021	Jiuquan	2	-	Both	<65	5744	Poisson generalized additive model (GAM)	High DTR (19 degree) comparing to reference 3.5 dgree	14.00 ± 3.50	-	Hospital admission	All cardiovascular	0-14	RR	1.513	0.644	3.451	temperature, RH, DOW and Holiday
174	A4	Impact of diurnal temperature range on hospital admissions for cardiovascular disease in Jiuquan, China	Zhai	2021	Jiuquan	2	-	Both	<65	5744	Poisson generalized additive model (GAM)	High DTR (19 degree) comparing to reference 3.5 dgree	14.00 ± 3.50	-	Hospital admission	All cardiovascular	0-21	RR	1.776	0.63	5.005	temperature, RH, DOW and Holiday
175	A4	Impact of diurnal temperature range on hospital admissions for cardiovascular disease in Jiuquan, China	Zhai	2021	Jiuquan	2	-	Both	>65	6464	Poisson generalized additive model (GAM)	High DTR (19 degree) comparing to reference 3.5 dgree	14.00 ± 3.50	-	Hospital admission	All cardiovascular	0	RR	0.925	0.756	1.131	temperature, RH, DOW and Holiday
176	A4	Impact of diurnal temperature range on hospital admissions for cardiovascular disease in Jiuquan, China	Zhai	2021	Jiuquan	2	-	Both	>65	6464	Poisson generalized additive model (GAM)	High DTR (19 degree) comparing to reference 3.5 dgree	14.00 ± 3.50	-	Hospital admission	All cardiovascular	0-1	RR	0.837	0.639	1.098	temperature, RH, DOW and Holiday
177	A4	Impact of diurnal temperature range on hospital admissions for cardiovascular disease in Jiuquan, China	Zhai	2021	Jiuquan	2	-	Both	>65	6464	Poisson generalized additive model (GAM)	High DTR (19 degree) comparing to reference 3.5 dgree	14.00 ± 3.50	-	Hospital admission	All cardiovascular	0-3	RR	0.782	0.528	1.159	temperature, RH, DOW and Holiday
178	A4	Impact of diurnal temperature range on hospital admissions for cardiovascular disease in Jiuquan, China	Zhai	2021	Jiuquan	2	-	Both	>65	6464	Poisson generalized additive model (GAM)	High DTR (19 degree) comparing to reference 3.5 dgree	14.00 ± 3.50	-	Hospital admission	All cardiovascular	0-5	RR	0.866	0.537	1.397	temperature, RH, DOW and Holiday
179	A4	Impact of diurnal temperature range on hospital admissions for cardiovascular disease in Jiuquan, China	Zhai	2021	Jiuquan	2	-	Both	>65	6464	Poisson generalized additive model (GAM)	High DTR (19 degree) comparing to reference 3.5 dgree	14.00 ± 3.50	-	Hospital admission	All cardiovascular	0-7	RR	1.01	0.576	1.77	temperature, RH, DOW and Holiday
180	A4	Impact of diurnal temperature range on hospital admissions for cardiovascular disease in Jiuquan, China	Zhai	2021	Jiuquan	2	-	Both	>65	6464	Poisson generalized additive model (GAM)	High DTR (19 degree) comparing to reference 3.5 dgree	14.00 ± 3.50	-	Hospital admission	All cardiovascular	0-14	RR	1.476	0.676	3.184	temperature, RH, DOW and Holiday
181	A4	Impact of diurnal temperature range on hospital admissions for cardiovascular disease in Jiuquan, China	Zhai	2021	Jiuquan	2	-	Both	>65	6464	Poisson generalized additive model (GAM)	High DTR (19 degree) comparing to reference 3.5 dgree	14.00 ± 3.50	-	Hospital admission	All cardiovascular	0-21	RR	1.087	0.413	2.859	temperature, RH, DOW and Holiday
182	A4	Impact of diurnal temperature range on hospital admissions for cardiovascular disease in Jiuquan, China	Zhai	2021	Jiuquan	2	-	Male	All	6464	Poisson generalized additive model (GAM)	Low DTR 8 degree) comparing to reference 3.5 dgree	14.00 ± 3.50	-	Hospital admission	All cardiovascular	0	RR	1.133	0.966	1.329	temperature, RH, DOW and Holiday
183	A4	Impact of diurnal temperature range on hospital admissions for cardiovascular disease in Jiuquan, China	Zhai	2021	Jiuquan	2	-	Male	All	6464	Poisson generalized additive model (GAM)	Low DTR 8 degree) comparing to reference 3.5 dgree	14.00 ± 3.50	-	Hospital admission	All cardiovascular	0-1	RR	1.22	0.989	1.505	temperature, RH, DOW and Holiday
184	A4	Impact of diurnal temperature range on hospital admissions for cardiovascular disease in Jiuquan, China	Zhai	2021	Jiuquan	2	-	Male	All	6464	Poisson generalized additive model (GAM)	Low DTR 8 degree) comparing to reference 3.5 dgree	14.00 ± 3.50	-	Hospital admission	All cardiovascular	0-3	RR	1.39	1.029	1.878	temperature, RH, DOW and Holiday
185	A4	Impact of diurnal temperature range on hospital admissions for cardiovascular disease in Jiuquan, China	Zhai	2021	Jiuquan	2	-	Male	All	6464	Poisson generalized additive model (GAM)	Low DTR 8 degree) comparing to reference 3.5 dgree	14.00 ± 3.50	-	Hospital admission	All cardiovascular	0-5	RR	1.612	1.111	2.34	temperature, RH, DOW and Holiday
186	A4	Impact of diurnal temperature range on hospital admissions for cardiovascular disease in Jiuquan, China	Zhai	2021	Jiuquan	2	-	Male	All	6464	Poisson generalized additive model (GAM)	Low DTR 8 degree) comparing to reference 3.5 dgree	14.00 ± 3.50	-	Hospital admission	All cardiovascular	0-7	RR	1.844	1.184	2.872	temperature, RH, DOW and Holiday
187	A4	Impact of diurnal temperature range on hospital admissions for cardiovascular disease in Jiuquan, China	Zhai	2021	Jiuquan	2	-	Male	All	6464	Poisson generalized additive model (GAM)	Low DTR 8 degree) comparing to reference 3.5 dgree	14.00 ± 3.50	-	Hospital admission	All cardiovascular	0-14	RR	2.299	1.238	4.273	temperature, RH, DOW and Holiday
188	A4	Impact of diurnal temperature range on hospital admissions for cardiovascular disease in Jiuquan, China	Zhai	2021	Jiuquan	2	-	Male	All	6464	Poisson generalized additive model (GAM)	Low DTR 8 degree) comparing to reference 3.5 dgree	14.00 ± 3.50	-	Hospital admission	All cardiovascular	0-21	RR	1.817	0.834	3.961	temperature, RH, DOW and Holiday
189	A4	Impact of diurnal temperature range on hospital admissions for cardiovascular disease in Jiuquan, China	Zhai	2021	Jiuquan	2	-	Female	All	5744	Poisson generalized additive model (GAM)	Low DTR 8 degree) comparing to reference 3.5 dgree	14.00 ± 3.50	-	Hospital admission	All cardiovascular	0	RR	0.953	0.816	1.114	temperature, RH, DOW and Holiday
190	A4	Impact of diurnal temperature range on hospital admissions for cardiovascular disease in Jiuquan, China	Zhai	2021	Jiuquan	2	-	Female	All	5744	Poisson generalized additive model (GAM)	Low DTR 8 degree) comparing to reference 3.5 dgree	14.00 ± 3.50	-	Hospital admission	All cardiovascular	0-1	RR	0.932	0.758	1.145	temperature, RH, DOW and Holiday
191	A4	Impact of diurnal temperature range on hospital admissions for cardiovascular disease in Jiuquan, China	Zhai	2021	Jiuquan	2	-	Female	All	5744	Poisson generalized additive model (GAM)	Low DTR 8 degree) comparing to reference 3.5 dgree	14.00 ± 3.50	-	Hospital admission	All cardiovascular	0-3	RR	0.989	0.732	1.334	temperature, RH, DOW and Holiday
192	A4	Impact of diurnal temperature range on hospital admissions for cardiovascular disease in Jiuquan, China	Zhai	2021	Jiuquan	2	-	Female	All	5744	Poisson generalized additive model (GAM)	Low DTR 8 degree) comparing to reference 3.5 dgree	14.00 ± 3.50	-	Hospital admission	All cardiovascular	0-5	RR	1.136	0.78	1.655	temperature, RH, DOW and Holiday
193	A4	Impact of diurnal temperature range on hospital admissions for cardiovascular disease in Jiuquan, China	Zhai	2021	Jiuquan	2	-	Female	All	5744	Poisson generalized additive model (GAM)	Low DTR 8 degree) comparing to reference 3.5 dgree	14.00 ± 3.50	-	Hospital admission	All cardiovascular	0-7	RR	1.301	0.828	2.044	temperature, RH, DOW and Holiday
194	A4	Impact of diurnal temperature range on hospital admissions for cardiovascular disease in Jiuquan, China	Zhai	2021	Jiuquan	2	-	Female	All	5744	Poisson generalized additive model (GAM)	Low DTR 8 degree) comparing to reference 3.5 dgree	14.00 ± 3.50	-	Hospital admission	All cardiovascular	0-14	RR	1.628	0.859	3.087	temperature, RH, DOW and Holiday
195	A4	Impact of diurnal temperature range on hospital admissions for cardiovascular disease in Jiuquan, China	Zhai	2021	Jiuquan	2	-	Female	All	5744	Poisson generalized additive model (GAM)	Low DTR 8 degree) comparing to reference 3.5 dgree	14.00 ± 3.50	-	Hospital admission	All cardiovascular	0-21	RR	1.52	0.677	3.412	temperature, RH, DOW and Holiday
196	A4	Impact of diurnal temperature range on hospital admissions for cardiovascular disease in Jiuquan, China	Zhai	2021	Jiuquan	2	-	Both	<65	5744	Poisson generalized additive model (GAM)	Low DTR 8 degree) comparing to reference 3.5 dgree	14.00 ± 3.50	-	Hospital admission	All cardiovascular	0	RR	1.123	0.951	1.326	temperature, RH, DOW and Holiday
197	A4	Impact of diurnal temperature range on hospital admissions for cardiovascular disease in Jiuquan, China	Zhai	2021	Jiuquan	2	-	Both	<65	5744	Poisson generalized additive model (GAM)	Low DTR 8 degree) comparing to reference 3.5 dgree	14.00 ± 3.50	-	Hospital admission	All cardiovascular	0-1	RR	1.2	0.964	1.492	temperature, RH, DOW and Holiday
198	A4	Impact of diurnal temperature range on hospital admissions for cardiovascular disease in Jiuquan, China	Zhai	2021	Jiuquan	2	-	Both	<65	5744	Poisson generalized additive model (GAM)	Low DTR 8 degree) comparing to reference 3.5 dgree	14.00 ± 3.50	-	Hospital admission	All cardiovascular	0-3	RR	1.382	1.011	1.888	temperature, RH, DOW and Holiday
199	A4	Impact of diurnal temperature range on hospital admissions for cardiovascular disease in Jiuquan, China	Zhai	2021	Jiuquan	2	-	Both	<65	5744	Poisson generalized additive model (GAM)	Low DTR 8 degree) comparing to reference 3.5 dgree	14.00 ± 3.50	-	Hospital admission	All cardiovascular	0-5	RR	1.619	1.098	2.386	temperature, RH, DOW and Holiday
200	A4	Impact of diurnal temperature range on hospital admissions for cardiovascular disease in Jiuquan, China	Zhai	2021	Jiuquan	2	-	Both	<65	5744	Poisson generalized additive model (GAM)	Low DTR 8 degree) comparing to reference 3.5 dgree	14.00 ± 3.50	-	Hospital admission	All cardiovascular	0-7	RR	1.794	1.129	2.851	temperature, RH, DOW and Holiday
201	A4	Impact of diurnal temperature range on hospital admissions for cardiovascular disease in Jiuquan, China	Zhai	2021	Jiuquan	2	-	Both	<65	5744	Poisson generalized additive model (GAM)	Low DTR 8 degree) comparing to reference 3.5 dgree	14.00 ± 3.50	-	Hospital admission	All cardiovascular	0-14	RR	1.766	0.921	3.387	temperature, RH, DOW and Holiday
202	A4	Impact of diurnal temperature range on hospital admissions for cardiovascular disease in Jiuquan, China	Zhai	2021	Jiuquan	2	-	Both	<65	5744	Poisson generalized additive model (GAM)	Low DTR 8 degree) comparing to reference 3.5 dgree	14.00 ± 3.50	-	Hospital admission	All cardiovascular	0-21	RR	1.748	0.766	3.99	temperature, RH, DOW and Holiday
203	A4	Impact of diurnal temperature range on hospital admissions for cardiovascular disease in Jiuquan, China	Zhai	2021	Jiuquan	2	-	Both	>65	6464	Poisson generalized additive model (GAM)	Low DTR 8 degree) comparing to reference 3.5 dgree	14.00 ± 3.50	-	Hospital admission	All cardiovascular	0	RR	0.97	0.834	1.127	temperature, RH, DOW and Holiday
204	A4	Impact of diurnal temperature range on hospital admissions for cardiovascular disease in Jiuquan, China	Zhai	2021	Jiuquan	2	-	Both	>65	6464	Poisson generalized additive model (GAM)	Low DTR 8 degree) comparing to reference 3.5 dgree	14.00 ± 3.50	-	Hospital admission	All cardiovascular	0-1	RR	0.957	0.784	1.168	temperature, RH, DOW and Holiday
205	A4	Impact of diurnal temperature range on hospital admissions for cardiovascular disease in Jiuquan, China	Zhai	2021	Jiuquan	2	-	Both	>65	6464	Poisson generalized additive model (GAM)	Low DTR 8 degree) comparing to reference 3.5 dgree	14.00 ± 3.50	-	Hospital admission	All cardiovascular	0-3	RR	1.019	0.762	1.362	temperature, RH, DOW and Holiday
206	A4	Impact of diurnal temperature range on hospital admissions for cardiovascular disease in Jiuquan, China	Zhai	2021	Jiuquan	2	-	Both	>65	6464	Poisson generalized additive model (GAM)	Low DTR 8 degree) comparing to reference 3.5 dgree	14.00 ± 3.50	-	Hospital admission	All cardiovascular	0-5	RR	1.182	0.822	1.7	temperature, RH, DOW and Holiday
207	A4	Impact of diurnal temperature range on hospital admissions for cardiovascular disease in Jiuquan, China	Zhai	2021	Jiuquan	2	-	Both	>65	6464	Poisson generalized additive model (GAM)	Low DTR 8 degree) comparing to reference 3.5 dgree	14.00 ± 3.50	-	Hospital admission	All cardiovascular	0-7	RR	1.403	0.908	2.17	temperature, RH, DOW and Holiday
208	A4	Impact of diurnal temperature range on hospital admissions for cardiovascular disease in Jiuquan, China	Zhai	2021	Jiuquan	2	-	Both	>65	6464	Poisson generalized additive model (GAM)	Low DTR 8 degree) comparing to reference 3.5 dgree	14.00 ± 3.50	-	Hospital admission	All cardiovascular	0-14	RR	2.077	1.126	3.83	temperature, RH, DOW and Holiday
209	A4	Impact of diurnal temperature range on hospital admissions for cardiovascular disease in Jiuquan, China	Zhai	2021	Jiuquan	2	-	Both	>65	6464	Poisson generalized additive model (GAM)	Low DTR 8 degree) comparing to reference 3.5 dgree	14.00 ± 3.50	-	Hospital admission	All cardiovascular	0-21	RR	1.491	0.693	3.208	temperature, RH, DOW and Holiday
210	A5	A comparison of the effect of diurnal temperature range and apparent temperature on cardiovascular disease among farmers in Qingyang, Northwest China			حذف به دلیل اینکه کشاورزان هستند. ما جمعیت عمومی
211	A6	Impact of diurnal temperature range on cardiovascular disease hospital admissions among Chinese farmers in Dingxi (the Northwest China)	Zhai	2021	حذف به دلیل اینکه کشاورزان هستند. ما جمعیت عمومی
212	A7	Effects of diurnal temperature range on cardiovascular disease hospital admissions in farmers in China's Western suburbs	Zha	2021	حذف به دلیل اینکه کشاورزان هستند. ما جمعیت عمومی
213	A8	The association between diurnal temperature range and emergency room admissions for cardiovascular, respiratory, digestive and genitourinary disease among the elderly: A time series study	Wang	2013	Beijing	3	-	Both	>65	114870	GAM	-	9.85 ± 3.58	1	Emergency room admission	All cardiovascular	0	Percent change	0.35	-0.12	0.82	time trend, DOW, holiday, mean temperature, humidity and air pollutants (PM10, NO2 and SO2).
214	A8	The association between diurnal temperature range and emergency room admissions for cardiovascular, respiratory, digestive and genitourinary disease among the elderly: A time series study	Wang	2013	Beijing	3	-	Both	>65	114870	GAM	-	9.85 ± 3.58	1	Emergency room admission	All cardiovascular	1	Percent change	0.36	-0.09	0.82	time trend, DOW, holiday, mean temperature, humidity and air pollutants (PM10, NO2 and SO2).
215	A8	The association between diurnal temperature range and emergency room admissions for cardiovascular, respiratory, digestive and genitourinary disease among the elderly: A time series study	Wang	2013	Beijing	3	-	Both	>65	114870	GAM	-	9.85 ± 3.58	1	Emergency room admission	All cardiovascular	2	Percent change	0.25	-0.18	0.68	time trend, DOW, holiday, mean temperature, humidity and air pollutants (PM10, NO2 and SO2).
216	A8	The association between diurnal temperature range and emergency room admissions for cardiovascular, respiratory, digestive and genitourinary disease among the elderly: A time series study	Wang	2013	Beijing	3	-	Both	>65	114870	GAM	-	9.85 ± 3.58	1	Emergency room admission	All cardiovascular	3	Percent change	0.07	-0.34	0.48	time trend, DOW, holiday, mean temperature, humidity and air pollutants (PM10, NO2 and SO2).
217	A8	The association between diurnal temperature range and emergency room admissions for cardiovascular, respiratory, digestive and genitourinary disease among the elderly: A time series study	Wang	2013	Beijing	3	-	Both	>65	114870	GAM	-	9.85 ± 3.58	1	Emergency room admission	All cardiovascular	4	Percent change	0.01	-0.39	0.42	time trend, DOW, holiday, mean temperature, humidity and air pollutants (PM10, NO2 and SO2).
218	A8	The association between diurnal temperature range and emergency room admissions for cardiovascular, respiratory, digestive and genitourinary disease among the elderly: A time series study	Wang	2013	Beijing	3	-	Both	>65	114870	GAM	-	9.85 ± 3.58	1	Emergency room admission	All cardiovascular	5	Percent change	-0.27	-0.66	0.13	time trend, DOW, holiday, mean temperature, humidity and air pollutants (PM10, NO2 and SO2).
219	A8	The association between diurnal temperature range and emergency room admissions for cardiovascular, respiratory, digestive and genitourinary disease among the elderly: A time series study	Wang	2013	Beijing	3	-	Both	>65	114870	GAM	-	9.85 ± 3.58	1	Emergency room admission	All cardiovascular	6	Percent change	-0.34	-0.74	0.05	time trend, DOW, holiday, mean temperature, humidity and air pollutants (PM10, NO2 and SO2).
220	A8	The association between diurnal temperature range and emergency room admissions for cardiovascular, respiratory, digestive and genitourinary disease among the elderly: A time series study	Wang	2013	Beijing	3	-	Both	>65	114870	GAM	-	9.85 ± 3.58	1	Emergency room admission	All cardiovascular	7	Percent change	0.11	-0.28	0.51	time trend, DOW, holiday, mean temperature, humidity and air pollutants (PM10, NO2 and SO2).
221	A8	The association between diurnal temperature range and emergency room admissions for cardiovascular, respiratory, digestive and genitourinary disease among the elderly: A time series study	Wang	2013	Beijing	3	-	Both	>65	114870	GAM	-	9.85 ± 3.58	1	Emergency room admission	All cardiovascular	0-1	Percent change	0.62	0.01	1.23	time trend, DOW, holiday, mean temperature, humidity and air pollutants (PM10, NO2 and SO2).
222	A8	The association between diurnal temperature range and emergency room admissions for cardiovascular, respiratory, digestive and genitourinary disease among the elderly: A time series study	Wang	2013	Beijing	3	-	Both	>65	114870	GAM	-	9.85 ± 3.58	1	Emergency room admission	All cardiovascular	0-2	Percent change	0.76	0.07	1.46	time trend, DOW, holiday, mean temperature, humidity and air pollutants (PM10, NO2 and SO2).
223	A8	The association between diurnal temperature range and emergency room admissions for cardiovascular, respiratory, digestive and genitourinary disease among the elderly: A time series study	Wang	2013	Beijing	3	-	Both	>65	114870	GAM	-	9.85 ± 3.58	1	Emergency room admission	All cardiovascular	0-3	Percent change	0.73	-0.02	1.49	time trend, DOW, holiday, mean temperature, humidity and air pollutants (PM10, NO2 and SO2).
224	A8	The association between diurnal temperature range and emergency room admissions for cardiovascular, respiratory, digestive and genitourinary disease among the elderly: A time series study	Wang	2013	Beijing	3	-	Both	>65	114870	GAM	-	9.85 ± 3.58	1	Emergency room admission	All cardiovascular	0-4	Percent change	0.67	-0.12	1.47	time trend, DOW, holiday, mean temperature, humidity and air pollutants (PM10, NO2 and SO2).
225	A8	The association between diurnal temperature range and emergency room admissions for cardiovascular, respiratory, digestive and genitourinary disease among the elderly: A time series study	Wang	2013	Beijing	3	-	Both	>65	114870	GAM	-	9.85 ± 3.58	1	Emergency room admission	All cardiovascular	0-5	Percent change	0.41	-0.42	1.25	time trend, DOW, holiday, mean temperature, humidity and air pollutants (PM10, NO2 and SO2).
226	A8	The association between diurnal temperature range and emergency room admissions for cardiovascular, respiratory, digestive and genitourinary disease among the elderly: A time series study	Wang	2013	Beijing	3	-	Both	>65	114870	GAM	-	9.85 ± 3.58	1	Emergency room admission	All cardiovascular	0-6	Percent change	0.14	-0.72	1.02	time trend, DOW, holiday, mean temperature, humidity and air pollutants (PM10, NO2 and SO2).
227	A8	The association between diurnal temperature range and emergency room admissions for cardiovascular, respiratory, digestive and genitourinary disease among the elderly: A time series study	Wang	2013	Beijing	3	-	Both	>65	114870	GAM	-	9.85 ± 3.58	1	Emergency room admission	All cardiovascular	0-7	Percent change	0.22	-0.69	1.14	time trend, DOW, holiday, mean temperature, humidity and air pollutants (PM10, NO2 and SO2).
228	A8	The association between diurnal temperature range and emergency room admissions for cardiovascular, respiratory, digestive and genitourinary disease among the elderly: A time series study	Wang	2013	Beijing	3	-	Male	>65	57213	GAM	-	9.85 ± 3.58	1	Emergency room admission	All cardiovascular	0-2	Percent change	0.46	-0.52	1.45	time trend, DOW, holiday, mean temperature, humidity and air pollutants (PM10, NO2 and SO2).
229	A8	The association between diurnal temperature range and emergency room admissions for cardiovascular, respiratory, digestive and genitourinary disease among the elderly: A time series study	Wang	2013	Beijing	3	-	Female	>65	57492	GAM	-	9.85 ± 3.58	1	Emergency room admission	All cardiovascular	0-2	Percent change	1.07	0.11	2.05	time trend, DOW, holiday, mean temperature, humidity and air pollutants (PM10, NO2 and SO2).
230	A9	The acute effects of temperature variability on heart rate variability: A repeated-measure study	Tang	2021	روی HRV
231	A10	The Association Between Ambient Temperature Variability and Myocardial Infarction in a New York-State-Based Case-Crossover Study: an Examination of Different Variability Metrics	Rowland	2021	New York	16	-	Both	All	809259	Conditional logistic models	an increase from its mean to its 90th percentile	-	-	Admission	MI	-	Percent change				long-term, seasonal, and diurnal trends, day of week, and hour of day, temperature and RH
232	A11	Is Greater Temperature Change Within a Day Associated With Increased Emergency Hospital Admissions for Heart Failure	Qiu	2013	Hong Kong	8	-	Both	All	95897	GAM	-	4 ± 1.4	1	Emergency admission	Heart Failure	0	Percent change	0.87	0.31	1.43	Long-term trend, temperature, RH, day of week, holiday, seasonal influenza
233	A11	Is Greater Temperature Change Within a Day Associated With Increased Emergency Hospital Admissions for Heart Failure	Qiu	2013	Hong Kong	8	-	Both	All	95897	GAM	-	4 ± 1.4	1	Emergency admission	Heart Failure	1	Percent change	0.89	0.34	1.43	Long-term trend, temperature, RH, day of week, holiday, seasonal influenza
234	A11	Is Greater Temperature Change Within a Day Associated With Increased Emergency Hospital Admissions for Heart Failure	Qiu	2013	Hong Kong	8	-	Both	All	95897	GAM	-	4 ± 1.4	1	Emergency admission	Heart Failure	2	Percent change	0.81	0.28	1.34	Long-term trend, temperature, RH, day of week, holiday, seasonal influenza
235	A11	Is Greater Temperature Change Within a Day Associated With Increased Emergency Hospital Admissions for Heart Failure	Qiu	2013	Hong Kong	8	-	Both	All	95897	GAM	-	4 ± 1.4	1	Emergency admission	Heart Failure	3	Percent change	0.86	0.35	1.38	Long-term trend, temperature, RH, day of week, holiday, seasonal influenza
236	A11	Is Greater Temperature Change Within a Day Associated With Increased Emergency Hospital Admissions for Heart Failure	Qiu	2013	Hong Kong	8	-	Both	All	95897	GAM	-	4 ± 1.4	1	Emergency admission	Heart Failure	4	Percent change	0.63	0.12	1.14	Long-term trend, temperature, RH, day of week, holiday, seasonal influenza
237	A11	Is Greater Temperature Change Within a Day Associated With Increased Emergency Hospital Admissions for Heart Failure	Qiu	2013	Hong Kong	8	-	Both	All	95897	GAM	-	4 ± 1.4	1	Emergency admission	Heart Failure	5	Percent change	0.63	0.12	1.14	Long-term trend, temperature, RH, day of week, holiday, seasonal influenza
238	A11	Is Greater Temperature Change Within a Day Associated With Increased Emergency Hospital Admissions for Heart Failure	Qiu	2013	Hong Kong	8	-	Both	All	95897	GAM	-	4 ± 1.4	1	Emergency admission	Heart Failure	0-5	Percent change	3.76	3.36	4.16	Long-term trend, temperature, RH, day of week, holiday, seasonal influenza
239	A11	Is Greater Temperature Change Within a Day Associated With Increased Emergency Hospital Admissions for Heart Failure	Qiu	2013	Hong Kong	8	-	Female	All	54088	GAM	-	4 ± 1.4	1	Emergency admission	Heart Failure	0	Percent change	1.31	0.6	2.02	Long-term trend, temperature, RH, day of week, holiday, seasonal influenza
240	A11	Is Greater Temperature Change Within a Day Associated With Increased Emergency Hospital Admissions for Heart Failure	Qiu	2013	Hong Kong	8	-	Female	All	54088	GAM	-	4 ± 1.4	1	Emergency admission	Heart Failure	1	Percent change	0.68	-0.01	1.38	Long-term trend, temperature, RH, day of week, holiday, seasonal influenza
241	A11	Is Greater Temperature Change Within a Day Associated With Increased Emergency Hospital Admissions for Heart Failure	Qiu	2013	Hong Kong	8	-	Female	All	54088	GAM	-	4 ± 1.4	1	Emergency admission	Heart Failure	2	Percent change	0.72	0.05	1.4	Long-term trend, temperature, RH, day of week, holiday, seasonal influenza
242	A11	Is Greater Temperature Change Within a Day Associated With Increased Emergency Hospital Admissions for Heart Failure	Qiu	2013	Hong Kong	8	-	Female	All	54088	GAM	-	4 ± 1.4	1	Emergency admission	Heart Failure	3	Percent change	1.15	0.5	1.81	Long-term trend, temperature, RH, day of week, holiday, seasonal influenza
243	A11	Is Greater Temperature Change Within a Day Associated With Increased Emergency Hospital Admissions for Heart Failure	Qiu	2013	Hong Kong	8	-	Female	All	54088	GAM	-	4 ± 1.4	1	Emergency admission	Heart Failure	4	Percent change	0.88	0.23	1.54	Long-term trend, temperature, RH, day of week, holiday, seasonal influenza
244	A11	Is Greater Temperature Change Within a Day Associated With Increased Emergency Hospital Admissions for Heart Failure	Qiu	2013	Hong Kong	8	-	Female	All	54088	GAM	-	4 ± 1.4	1	Emergency admission	Heart Failure	5	Percent change	0.75	0.1	1.41	Long-term trend, temperature, RH, day of week, holiday, seasonal influenza
245	A11	Is Greater Temperature Change Within a Day Associated With Increased Emergency Hospital Admissions for Heart Failure	Qiu	2013	Hong Kong	8	-	Female	All	54088	GAM	-	4 ± 1.4	1	Emergency admission	Heart Failure	0-5	Percent change	4.41	3.89	4.92	Long-term trend, temperature, RH, day of week, holiday, seasonal influenza
246	A11	Is Greater Temperature Change Within a Day Associated With Increased Emergency Hospital Admissions for Heart Failure	Qiu	2013	Hong Kong	8	-	Male	All	41809	GAM	-	4 ± 1.4	1	Emergency admission	Heart Failure	0	Percent change	0.29	-0.49	1.09	Long-term trend, temperature, RH, day of week, holiday, seasonal influenza
247	A11	Is Greater Temperature Change Within a Day Associated With Increased Emergency Hospital Admissions for Heart Failure	Qiu	2013	Hong Kong	8	-	Male	All	41809	GAM	-	4 ± 1.4	1	Emergency admission	Heart Failure	1	Percent change	1.15	0.38	1.93	Long-term trend, temperature, RH, day of week, holiday, seasonal influenza
248	A11	Is Greater Temperature Change Within a Day Associated With Increased Emergency Hospital Admissions for Heart Failure	Qiu	2013	Hong Kong	8	-	Male	All	41809	GAM	-	4 ± 1.4	1	Emergency admission	Heart Failure	2	Percent change	0.93	0.19	1.69	Long-term trend, temperature, RH, day of week, holiday, seasonal influenza
249	A11	Is Greater Temperature Change Within a Day Associated With Increased Emergency Hospital Admissions for Heart Failure	Qiu	2013	Hong Kong	8	-	Male	All	41809	GAM	-	4 ± 1.4	1	Emergency admission	Heart Failure	3	Percent change	0.49	-0.24	1.22	Long-term trend, temperature, RH, day of week, holiday, seasonal influenza
250	A11	Is Greater Temperature Change Within a Day Associated With Increased Emergency Hospital Admissions for Heart Failure	Qiu	2013	Hong Kong	8	-	Male	All	41809	GAM	-	4 ± 1.4	1	Emergency admission	Heart Failure	4	Percent change	0.3	-0.42	1.03	Long-term trend, temperature, RH, day of week, holiday, seasonal influenza
251	A11	Is Greater Temperature Change Within a Day Associated With Increased Emergency Hospital Admissions for Heart Failure	Qiu	2013	Hong Kong	8	-	Male	All	41809	GAM	-	4 ± 1.4	1	Emergency admission	Heart Failure	5	Percent change	0.47	-0.26	1.2	Long-term trend, temperature, RH, day of week, holiday, seasonal influenza
252	A11	Is Greater Temperature Change Within a Day Associated With Increased Emergency Hospital Admissions for Heart Failure	Qiu	2013	Hong Kong	8	-	Male	All	41809	GAM	-	4 ± 1.4	1	Emergency admission	Heart Failure	0-5	Percent change	2.93	2.37	3.5	Long-term trend, temperature, RH, day of week, holiday, seasonal influenza
253	A11	Is Greater Temperature Change Within a Day Associated With Increased Emergency Hospital Admissions for Heart Failure	Qiu	2013	Hong Kong	8	-	Both	<65	9940	GAM	-	4 ± 1.4	1	Emergency admission	Heart Failure	0	Percent change	0.96	-0.59	2.52	Long-term trend, temperature, RH, day of week, holiday, seasonal influenza
254	A11	Is Greater Temperature Change Within a Day Associated With Increased Emergency Hospital Admissions for Heart Failure	Qiu	2013	Hong Kong	8	-	Both	<65	9940	GAM	-	4 ± 1.4	1	Emergency admission	Heart Failure	1	Percent change	0.54	-0.96	2.07	Long-term trend, temperature, RH, day of week, holiday, seasonal influenza
255	A11	Is Greater Temperature Change Within a Day Associated With Increased Emergency Hospital Admissions for Heart Failure	Qiu	2013	Hong Kong	8	-	Both	<65	9940	GAM	-	4 ± 1.4	1	Emergency admission	Heart Failure	2	Percent change	0.99	-0.48	2.48	Long-term trend, temperature, RH, day of week, holiday, seasonal influenza
256	A11	Is Greater Temperature Change Within a Day Associated With Increased Emergency Hospital Admissions for Heart Failure	Qiu	2013	Hong Kong	8	-	Both	<65	9940	GAM	-	4 ± 1.4	1	Emergency admission	Heart Failure	3	Percent change	0.61	-0.82	2.06	Long-term trend, temperature, RH, day of week, holiday, seasonal influenza
257	A11	Is Greater Temperature Change Within a Day Associated With Increased Emergency Hospital Admissions for Heart Failure	Qiu	2013	Hong Kong	8	-	Both	<65	9940	GAM	-	4 ± 1.4	1	Emergency admission	Heart Failure	4	Percent change	-0.09	-1.5	1.34	Long-term trend, temperature, RH, day of week, holiday, seasonal influenza
258	A11	Is Greater Temperature Change Within a Day Associated With Increased Emergency Hospital Admissions for Heart Failure	Qiu	2013	Hong Kong	8	-	Both	<65	9940	GAM	-	4 ± 1.4	1	Emergency admission	Heart Failure	5	Percent change	-0.23	-1.64	1.21	Long-term trend, temperature, RH, day of week, holiday, seasonal influenza
259	A11	Is Greater Temperature Change Within a Day Associated With Increased Emergency Hospital Admissions for Heart Failure	Qiu	2013	Hong Kong	8	-	Both	<65	9940	GAM	-	4 ± 1.4	1	Emergency admission	Heart Failure	0-5	Percent change	2.18	1.07	3.3	Long-term trend, temperature, RH, day of week, holiday, seasonal influenza
260	A11	Is Greater Temperature Change Within a Day Associated With Increased Emergency Hospital Admissions for Heart Failure	Qiu	2013	Hong Kong	8	-	Both	65-75	21928	GAM	-	4 ± 1.4	1	Emergency admission	Heart Failure	0	Percent change	0.93	-0.14	2.01	Long-term trend, temperature, RH, day of week, holiday, seasonal influenza
261	A11	Is Greater Temperature Change Within a Day Associated With Increased Emergency Hospital Admissions for Heart Failure	Qiu	2013	Hong Kong	8	-	Both	65-75	21928	GAM	-	4 ± 1.4	1	Emergency admission	Heart Failure	1	Percent change	0.08	-0.96	1.13	Long-term trend, temperature, RH, day of week, holiday, seasonal influenza
262	A11	Is Greater Temperature Change Within a Day Associated With Increased Emergency Hospital Admissions for Heart Failure	Qiu	2013	Hong Kong	8	-	Both	65-75	21928	GAM	-	4 ± 1.4	1	Emergency admission	Heart Failure	2	Percent change	0.31	-0.7	1.33	Long-term trend, temperature, RH, day of week, holiday, seasonal influenza
263	A11	Is Greater Temperature Change Within a Day Associated With Increased Emergency Hospital Admissions for Heart Failure	Qiu	2013	Hong Kong	8	-	Both	65-75	21928	GAM	-	4 ± 1.4	1	Emergency admission	Heart Failure	3	Percent change	0.59	-0.39	1.59	Long-term trend, temperature, RH, day of week, holiday, seasonal influenza
264	A11	Is Greater Temperature Change Within a Day Associated With Increased Emergency Hospital Admissions for Heart Failure	Qiu	2013	Hong Kong	8	-	Both	65-75	21928	GAM	-	4 ± 1.4	1	Emergency admission	Heart Failure	4	Percent change	1.21	0.23	2.2	Long-term trend, temperature, RH, day of week, holiday, seasonal influenza
265	A11	Is Greater Temperature Change Within a Day Associated With Increased Emergency Hospital Admissions for Heart Failure	Qiu	2013	Hong Kong	8	-	Both	65-75	21928	GAM	-	4 ± 1.4	1	Emergency admission	Heart Failure	5	Percent change	0.97	-0.01	1.97	Long-term trend, temperature, RH, day of week, holiday, seasonal influenza
266	A11	Is Greater Temperature Change Within a Day Associated With Increased Emergency Hospital Admissions for Heart Failure	Qiu	2013	Hong Kong	8	-	Both	65-75	21928	GAM	-	4 ± 1.4	1	Emergency admission	Heart Failure	0-5	Percent change	3.29	2.51	4.06	Long-term trend, temperature, RH, day of week, holiday, seasonal influenza
267	A11	Is Greater Temperature Change Within a Day Associated With Increased Emergency Hospital Admissions for Heart Failure	Qiu	2013	Hong Kong	8	-	Both	>75	64029	GAM	-	4 ± 1.4	1	Emergency admission	Heart Failure	0	Percent change	0.83	0.18	1.48	Long-term trend, temperature, RH, day of week, holiday, seasonal influenza
268	A11	Is Greater Temperature Change Within a Day Associated With Increased Emergency Hospital Admissions for Heart Failure	Qiu	2013	Hong Kong	8	-	Both	>75	64029	GAM	-	4 ± 1.4	1	Emergency admission	Heart Failure	1	Percent change	1.2	0.56	1.84	Long-term trend, temperature, RH, day of week, holiday, seasonal influenza
269	A11	Is Greater Temperature Change Within a Day Associated With Increased Emergency Hospital Admissions for Heart Failure	Qiu	2013	Hong Kong	8	-	Both	>75	64029	GAM	-	4 ± 1.4	1	Emergency admission	Heart Failure	2	Percent change	0.94	0.32	1.56	Long-term trend, temperature, RH, day of week, holiday, seasonal influenza
270	A11	Is Greater Temperature Change Within a Day Associated With Increased Emergency Hospital Admissions for Heart Failure	Qiu	2013	Hong Kong	8	-	Both	>75	64029	GAM	-	4 ± 1.4	1	Emergency admission	Heart Failure	3	Percent change	0.98	0.38	1.58	Long-term trend, temperature, RH, day of week, holiday, seasonal influenza
271	A11	Is Greater Temperature Change Within a Day Associated With Increased Emergency Hospital Admissions for Heart Failure	Qiu	2013	Hong Kong	8	-	Both	>75	64029	GAM	-	4 ± 1.4	1	Emergency admission	Heart Failure	4	Percent change	0.54	-0.06	1.13	Long-term trend, temperature, RH, day of week, holiday, seasonal influenza
272	A11	Is Greater Temperature Change Within a Day Associated With Increased Emergency Hospital Admissions for Heart Failure	Qiu	2013	Hong Kong	8	-	Both	>75	64029	GAM	-	4 ± 1.4	1	Emergency admission	Heart Failure	5	Percent change	0.64	0.04	1.24	Long-term trend, temperature, RH, day of week, holiday, seasonal influenza
273	A11	Is Greater Temperature Change Within a Day Associated With Increased Emergency Hospital Admissions for Heart Failure	Qiu	2013	Hong Kong	8	-	Both	>75	64029	GAM	-	4 ± 1.4	1	Emergency admission	Heart Failure	0-5	Percent change	4.13	3.66	4.6	Long-term trend, temperature, RH, day of week, holiday, seasonal influenza
274	A12	Extreme diurnal temperature range and cardiovascular emergency hospitalisations in a Mediterranean region	Ponjoan	2020	Catalonia	8	-	Both	All	31620	Conditional Poisson regression	Extreme high DTR	14.1 ± 7.8	-	Emergency hospitalisations	Stroke	0	Incidence rate ratio	1.064	1.01	1.121	age, season, and air pollution
275	A12	Extreme diurnal temperature range and cardiovascular emergency hospitalisations in a Mediterranean region	Ponjoan	2020	Catalonia	8	-	Both	All	31620	Conditional Poisson regression	Extreme high DTR	14.1 ± 7.8	-	Emergency hospitalisations	Stroke	0-3	Incidence rate ratio	1.02	0.986	1.056	age, season, and air pollution
276	A12	Extreme diurnal temperature range and cardiovascular emergency hospitalisations in a Mediterranean region	Ponjoan	2020	Catalonia	8	-	Male	All	16842	Conditional Poisson regression	Extreme high DTR	14.1 ± 7.8	-	Emergency hospitalisations	Stroke	0	Incidence rate ratio	1.044	0.971	1.121	age, season, and air pollution
277	A12	Extreme diurnal temperature range and cardiovascular emergency hospitalisations in a Mediterranean region	Ponjoan	2020	Catalonia	8	-	Male	All	16842	Conditional Poisson regression	Extreme high DTR	14.1 ± 7.8	-	Emergency hospitalisations	Stroke	0-3	Incidence rate ratio	1.016	0.969	1.066	age, season, and air pollution
278	A12	Extreme diurnal temperature range and cardiovascular emergency hospitalisations in a Mediterranean region	Ponjoan	2020	Catalonia	8	-	Female	All	14778	Conditional Poisson regression	Extreme high DTR	14.1 ± 7.8	-	Emergency hospitalisations	Stroke	0	Incidence rate ratio	1.087	1.008	1.173	age, season, and air pollution
279	A12	Extreme diurnal temperature range and cardiovascular emergency hospitalisations in a Mediterranean region	Ponjoan	2020	Catalonia	8	-	Female	All	14778	Conditional Poisson regression	Extreme high DTR	14.1 ± 7.8	-	Emergency hospitalisations	Stroke	0-3	Incidence rate ratio	1.026	0.976	1.079	age, season, and air pollution
280	A12	Extreme diurnal temperature range and cardiovascular emergency hospitalisations in a Mediterranean region	Ponjoan	2020	Catalonia	8	-	Both	<65	9250	Conditional Poisson regression	Extreme high DTR	14.1 ± 7.8	-	Emergency hospitalisations	Stroke	0	Incidence rate ratio	1.083	0.985	1.192	age, season, and air pollution
281	A12	Extreme diurnal temperature range and cardiovascular emergency hospitalisations in a Mediterranean region	Ponjoan	2020	Catalonia	8	-	Both	<65	9250	Conditional Poisson regression	Extreme high DTR	14.1 ± 7.8	-	Emergency hospitalisations	Stroke	0-3	Incidence rate ratio	0.978	0.916	1.043	age, season, and air pollution
282	A12	Extreme diurnal temperature range and cardiovascular emergency hospitalisations in a Mediterranean region	Ponjoan	2020	Catalonia	8	-	Both	>65	22370	Conditional Poisson regression	Extreme high DTR	14.1 ± 7.8	-	Emergency hospitalisations	Stroke	0	Incidence rate ratio	1.051	0.987	1.119	age, season, and air pollution
283	A12	Extreme diurnal temperature range and cardiovascular emergency hospitalisations in a Mediterranean region	Ponjoan	2020	Catalonia	8	-	Both	>65	22370	Conditional Poisson regression	Extreme high DTR	14.1 ± 7.8	-	Emergency hospitalisations	Stroke	0-3	Incidence rate ratio	1.032	0.991	1.075	age, season, and air pollution
284	A12	Extreme diurnal temperature range and cardiovascular emergency hospitalisations in a Mediterranean region	Ponjoan	2020	Catalonia	8	-	Both	All	48892	Conditional Poisson regression	Extreme high DTR	14.1 ± 7.8	-	Emergency hospitalisations	Heart Failure	0	Incidence rate ratio	1.052	1.009	1.098	age, season, and air pollution
285	A12	Extreme diurnal temperature range and cardiovascular emergency hospitalisations in a Mediterranean region	Ponjoan	2020	Catalonia	8	-	Both	All	48892	Conditional Poisson regression	Extreme high DTR	14.1 ± 7.8	-	Emergency hospitalisations	Heart Failure	0-3	Incidence rate ratio	1.034	1.006	1.063	age, season, and air pollution
286	A12	Extreme diurnal temperature range and cardiovascular emergency hospitalisations in a Mediterranean region	Ponjoan	2020	Catalonia	8	-	Male	All	21025	Conditional Poisson regression	Extreme high DTR	14.1 ± 7.8	-	Emergency hospitalisations	Heart Failure	0	Incidence rate ratio	1.074	1.008	1.146	age, season, and air pollution
287	A12	Extreme diurnal temperature range and cardiovascular emergency hospitalisations in a Mediterranean region	Ponjoan	2020	Catalonia	8	-	Male	All	21025	Conditional Poisson regression	Extreme high DTR	14.1 ± 7.8	-	Emergency hospitalisations	Heart Failure	0-3	Incidence rate ratio	1.069	1.025	1.115	age, season, and air pollution
288	A12	Extreme diurnal temperature range and cardiovascular emergency hospitalisations in a Mediterranean region	Ponjoan	2020	Catalonia	8	-	Female	All	27867	Conditional Poisson regression	Extreme high DTR	14.1 ± 7.8	-	Emergency hospitalisations	Heart Failure	0	Incidence rate ratio	1.036	0.979	1.096	age, season, and air pollution
289	A12	Extreme diurnal temperature range and cardiovascular emergency hospitalisations in a Mediterranean region	Ponjoan	2020	Catalonia	8	-	Female	All	27867	Conditional Poisson regression	Extreme high DTR	14.1 ± 7.8	-	Emergency hospitalisations	Heart Failure	0-3	Incidence rate ratio	1.009	0.972	1.046	age, season, and air pollution
290	A12	Extreme diurnal temperature range and cardiovascular emergency hospitalisations in a Mediterranean region	Ponjoan	2020	Catalonia	8	-	Both	<65	8284	Conditional Poisson regression	Extreme high DTR	14.1 ± 7.8	-	Emergency hospitalisations	Heart Failure	0	Incidence rate ratio	1.123	1.017	1.242	age, season, and air pollution
291	A12	Extreme diurnal temperature range and cardiovascular emergency hospitalisations in a Mediterranean region	Ponjoan	2020	Catalonia	8	-	Both	<65	8284	Conditional Poisson regression	Extreme high DTR	14.1 ± 7.8	-	Emergency hospitalisations	Heart Failure	0-3	Incidence rate ratio	1.058	0.99	1.131	age, season, and air pollution
292	A12	Extreme diurnal temperature range and cardiovascular emergency hospitalisations in a Mediterranean region	Ponjoan	2020	Catalonia	8	-	Both	>65	40608	Conditional Poisson regression	Extreme high DTR	14.1 ± 7.8	-	Emergency hospitalisations	Heart Failure	0	Incidence rate ratio	1.032	0.984	1.242	age, season, and air pollution
293	A12	Extreme diurnal temperature range and cardiovascular emergency hospitalisations in a Mediterranean region	Ponjoan	2020	Catalonia	8	-	Both	>65	40608	Conditional Poisson regression	Extreme high DTR	14.1 ± 7.8	-	Emergency hospitalisations	Heart Failure	0-3	Incidence rate ratio	1.024	0.993	1.055	age, season, and air pollution
294	A12	Extreme diurnal temperature range and cardiovascular emergency hospitalisations in a Mediterranean region	Ponjoan	2020	Catalonia	8	-	Both	All	40694	Conditional Poisson regression	Extreme high DTR	14.1 ± 7.8	-	Emergency hospitalisations	Coronary heart disease	0	Incidence rate ratio	0.984	0.939	1.033	age, season, and air pollution
295	A12	Extreme diurnal temperature range and cardiovascular emergency hospitalisations in a Mediterranean region	Ponjoan	2020	Catalonia	8	-	Both	All	40694	Conditional Poisson regression	Extreme high DTR	14.1 ± 7.8	-	Emergency hospitalisations	Coronary heart disease	0-3	Incidence rate ratio	1.013	0.983	1.044	age, season, and air pollution
296	A12	Extreme diurnal temperature range and cardiovascular emergency hospitalisations in a Mediterranean region	Ponjoan	2020	Catalonia	8	-	Male	All	27242	Conditional Poisson regression	Extreme high DTR	14.1 ± 7.8	-	Emergency hospitalisations	Coronary heart disease	0	Incidence rate ratio	0.996	0.94	1.055	age, season, and air pollution
297	A12	Extreme diurnal temperature range and cardiovascular emergency hospitalisations in a Mediterranean region	Ponjoan	2020	Catalonia	8	-	Male	All	27242	Conditional Poisson regression	Extreme high DTR	14.1 ± 7.8	-	Emergency hospitalisations	Coronary heart disease	0-3	Incidence rate ratio	1.012	0.974	1.05	age, season, and air pollution
298	A12	Extreme diurnal temperature range and cardiovascular emergency hospitalisations in a Mediterranean region	Ponjoan	2020	Catalonia	8	-	Female	All	13452	Conditional Poisson regression	Extreme high DTR	14.1 ± 7.8	-	Emergency hospitalisations	Coronary heart disease	0	Incidence rate ratio	0.962	0.885	1.046	age, season, and air pollution
299	A12	Extreme diurnal temperature range and cardiovascular emergency hospitalisations in a Mediterranean region	Ponjoan	2020	Catalonia	8	-	Female	All	13452	Conditional Poisson regression	Extreme high DTR	14.1 ± 7.8	-	Emergency hospitalisations	Coronary heart disease	0-3	Incidence rate ratio	1.016	0.963	1.071	age, season, and air pollution
300	A12	Extreme diurnal temperature range and cardiovascular emergency hospitalisations in a Mediterranean region	Ponjoan	2020	Catalonia	8	-	Both	<65	18680	Conditional Poisson regression	Extreme high DTR	14.1 ± 7.8	-	Emergency hospitalisations	Coronary heart disease	0	Incidence rate ratio	0.995	0.928	1.067	age, season, and air pollution
301	A12	Extreme diurnal temperature range and cardiovascular emergency hospitalisations in a Mediterranean region	Ponjoan	2020	Catalonia	8	-	Both	<65	18680	Conditional Poisson regression	Extreme high DTR	14.1 ± 7.8	-	Emergency hospitalisations	Coronary heart disease	0-3	Incidence rate ratio	1.006	0.961	1.052	age, season, and air pollution
302	A12	Extreme diurnal temperature range and cardiovascular emergency hospitalisations in a Mediterranean region	Ponjoan	2020	Catalonia	8	-	Both	>65	22014	Conditional Poisson regression	Extreme high DTR	14.1 ± 7.8	-	Emergency hospitalisations	Coronary heart disease	0	Incidence rate ratio	0.973	0.911	1.039	age, season, and air pollution
303	A12	Extreme diurnal temperature range and cardiovascular emergency hospitalisations in a Mediterranean region	Ponjoan	2020	Catalonia	8	-	Both	>65	22014	Conditional Poisson regression	Extreme high DTR	14.1 ± 7.8	-	Emergency hospitalisations	Coronary heart disease	0-3	Incidence rate ratio	1.015	0.974	1.058	age, season, and air pollution
304	A12	Extreme diurnal temperature range and cardiovascular emergency hospitalisations in a Mediterranean region	Ponjoan	2020	Catalonia	8	-	Both	All	121206	Conditional Poisson regression	Extreme high DTR	14.1 ± 7.8	-	Emergency hospitalisations	All cardiovascular	0	Incidence rate ratio	1.032	1.005	1.061	age, season, and air pollution
305	A12	Extreme diurnal temperature range and cardiovascular emergency hospitalisations in a Mediterranean region	Ponjoan	2020	Catalonia	8	-	Both	All	121206	Conditional Poisson regression	Extreme high DTR	14.1 ± 7.8	-	Emergency hospitalisations	All cardiovascular	0-3	Incidence rate ratio	1.023	1.006	1.042	age, season, and air pollution
306	A12	Extreme diurnal temperature range and cardiovascular emergency hospitalisations in a Mediterranean region	Ponjoan	2020	Catalonia	8	-	Male	All	65109	Conditional Poisson regression	Extreme high DTR	14.1 ± 7.8	-	Emergency hospitalisations	All cardiovascular	0	Incidence rate ratio	1.033	0.996	1.072	age, season, and air pollution
307	A12	Extreme diurnal temperature range and cardiovascular emergency hospitalisations in a Mediterranean region	Ponjoan	2020	Catalonia	8	-	Male	All	65109	Conditional Poisson regression	Extreme high DTR	14.1 ± 7.8	-	Emergency hospitalisations	All cardiovascular	0-3	Incidence rate ratio	1.032	1.007	1.056	age, season, and air pollution
308	A12	Extreme diurnal temperature range and cardiovascular emergency hospitalisations in a Mediterranean region	Ponjoan	2020	Catalonia	8	-	Female	All	56097	Conditional Poisson regression	Extreme high DTR	14.1 ± 7.8	-	Emergency hospitalisations	All cardiovascular	0	Incidence rate ratio	1.031	0.991	1.073	age, season, and air pollution
309	A12	Extreme diurnal temperature range and cardiovascular emergency hospitalisations in a Mediterranean region	Ponjoan	2020	Catalonia	8	-	Female	All	56097	Conditional Poisson regression	Extreme high DTR	14.1 ± 7.8	-	Emergency hospitalisations	All cardiovascular	0-3	Incidence rate ratio	1.015	0.989	1.041	age, season, and air pollution
310	A12	Extreme diurnal temperature range and cardiovascular emergency hospitalisations in a Mediterranean region	Ponjoan	2020	Catalonia	8	-	Both	<65	36214	Conditional Poisson regression	Extreme high DTR	14.1 ± 7.8	-	Emergency hospitalisations	All cardiovascular	0	Incidence rate ratio	1.047	0.997	1.099	age, season, and air pollution
311	A12	Extreme diurnal temperature range and cardiovascular emergency hospitalisations in a Mediterranean region	Ponjoan	2020	Catalonia	8	-	Both	<65	36214	Conditional Poisson regression	Extreme high DTR	14.1 ± 7.8	-	Emergency hospitalisations	All cardiovascular	0-3	Incidence rate ratio	1.01	0.978	1.044	age, season, and air pollution
312	A12	Extreme diurnal temperature range and cardiovascular emergency hospitalisations in a Mediterranean region	Ponjoan	2020	Catalonia	8	-	Both	>65	84992	Conditional Poisson regression	Extreme high DTR	14.1 ± 7.8	-	Emergency hospitalisations	All cardiovascular	0	Incidence rate ratio	1.022	0.989	1.055	age, season, and air pollution
313	A12	Extreme diurnal temperature range and cardiovascular emergency hospitalisations in a Mediterranean region	Ponjoan	2020	Catalonia	8	-	Both	>65	84992	Conditional Poisson regression	Extreme high DTR	14.1 ± 7.8	-	Emergency hospitalisations	All cardiovascular	0-3	Incidence rate ratio	1.023	11.002	1.045	age, season, and air pollution
314	A13	Short-term effects of diurnal temperature range on hospital admission in Bangkok, Thailand	Phosri	2020	Bangkok	9	-	Both	All	255333	Quasi-Poisson generalized linear regression model	Extremely high DTR (99th percentile)	7.8 ± 1.6	-	Hospital admission	All cardiovascular	0	RR	1.051	1.003	1.101	Long-term trend, RH, season, day of week, holidays, temperature
315	A13	Short-term effects of diurnal temperature range on hospital admission in Bangkok, Thailand	Phosri	2020	Bangkok	9	-	Both	All	255333	Quasi-Poisson generalized linear regression model	Extremely high DTR (99th percentile)	7.8 ± 1.6	-	Hospital admission	All cardiovascular	0-7	RR	1.134	1.022	1.259	Long-term trend, RH, season, day of week, holidays, temperature
316	A13	Short-term effects of diurnal temperature range on hospital admission in Bangkok, Thailand	Phosri	2020	Bangkok	9	-	Both	All	255333	Quasi-Poisson generalized linear regression model	Extremely high DTR (99th percentile)	7.8 ± 1.6	-	Hospital admission	All cardiovascular	0-14	RR	1.202	1.034	1.398	Long-term trend, RH, season, day of week, holidays, temperature
317	A13	Short-term effects of diurnal temperature range on hospital admission in Bangkok, Thailand	Phosri	2020	Bangkok	9	-	Both	All	255333	Quasi-Poisson generalized linear regression model	Extremely high DTR (99th percentile)	7.8 ± 1.6	-	Hospital admission	All cardiovascular	0-21	RR	1.206	1.002	1.452	Long-term trend, RH, season, day of week, holidays, temperature
318	A13	Short-term effects of diurnal temperature range on hospital admission in Bangkok, Thailand	Phosri	2020	Bangkok	9	-	Male	All	134068	Quasi-Poisson generalized linear regression model	Extremely high DTR (99th percentile)	7.8 ± 1.6	-	Hospital admission	All cardiovascular	0	RR	1.044	0.991	1.101	Long-term trend, RH, season, day of week, holidays, temperature
319	A13	Short-term effects of diurnal temperature range on hospital admission in Bangkok, Thailand	Phosri	2020	Bangkok	9	-	Male	All	134068	Quasi-Poisson generalized linear regression model	Extremely high DTR (99th percentile)	7.8 ± 1.6	-	Hospital admission	All cardiovascular	0-7	RR	1.151	1.022	1.296	Long-term trend, RH, season, day of week, holidays, temperature
320	A13	Short-term effects of diurnal temperature range on hospital admission in Bangkok, Thailand	Phosri	2020	Bangkok	9	-	Male	All	134068	Quasi-Poisson generalized linear regression model	Extremely high DTR (99th percentile)	7.8 ± 1.6	-	Hospital admission	All cardiovascular	0-14	RR	1.197	1.008	1.421	Long-term trend, RH, season, day of week, holidays, temperature
321	A13	Short-term effects of diurnal temperature range on hospital admission in Bangkok, Thailand	Phosri	2020	Bangkok	9	-	Male	All	134068	Quasi-Poisson generalized linear regression model	Extremely high DTR (99th percentile)	7.8 ± 1.6	-	Hospital admission	All cardiovascular	0-21	RR	1.176	0.953	1.452	Long-term trend, RH, season, day of week, holidays, temperature
322	A13	Short-term effects of diurnal temperature range on hospital admission in Bangkok, Thailand	Phosri	2020	Bangkok	9	-	Female	All	121253	Quasi-Poisson generalized linear regression model	Extremely high DTR (99th percentile)	7.8 ± 1.6	-	Hospital admission	All cardiovascular	0	RR	1.058	1.004	1.116	Long-term trend, RH, season, day of week, holidays, temperature
323	A13	Short-term effects of diurnal temperature range on hospital admission in Bangkok, Thailand	Phosri	2020	Bangkok	9	-	Female	All	121253	Quasi-Poisson generalized linear regression model	Extremely high DTR (99th percentile)	7.8 ± 1.6	-	Hospital admission	All cardiovascular	0-7	RR	1.115	0.988	1.257	Long-term trend, RH, season, day of week, holidays, temperature
324	A13	Short-term effects of diurnal temperature range on hospital admission in Bangkok, Thailand	Phosri	2020	Bangkok	9	-	Female	All	121253	Quasi-Poisson generalized linear regression model	Extremely high DTR (99th percentile)	7.8 ± 1.6	-	Hospital admission	All cardiovascular	0-14	RR	1.208	1.014	1.438	Long-term trend, RH, season, day of week, holidays, temperature
325	A13	Short-term effects of diurnal temperature range on hospital admission in Bangkok, Thailand	Phosri	2020	Bangkok	9	-	Female	All	121253	Quasi-Poisson generalized linear regression model	Extremely high DTR (99th percentile)	7.8 ± 1.6	-	Hospital admission	All cardiovascular	0-21	RR	1.209	0.976	1.498	Long-term trend, RH, season, day of week, holidays, temperature
326	A13	Short-term effects of diurnal temperature range on hospital admission in Bangkok, Thailand	Phosri	2020	Bangkok	9	-	Both	<65	144590	Quasi-Poisson generalized linear regression model	Extremely high DTR (99th percentile)	7.8 ± 1.6	-	Hospital admission	All cardiovascular	0	RR	1.041	0.986	1.098	Long-term trend, RH, season, day of week, holidays, temperature
327	A13	Short-term effects of diurnal temperature range on hospital admission in Bangkok, Thailand	Phosri	2020	Bangkok	9	-	Both	<65	144590	Quasi-Poisson generalized linear regression model	Extremely high DTR (99th percentile)	7.8 ± 1.6	-	Hospital admission	All cardiovascular	0-7	RR	1.136	1.007	1.282	Long-term trend, RH, season, day of week, holidays, temperature
328	A13	Short-term effects of diurnal temperature range on hospital admission in Bangkok, Thailand	Phosri	2020	Bangkok	9	-	Both	<65	144590	Quasi-Poisson generalized linear regression model	Extremely high DTR (99th percentile)	7.8 ± 1.6	-	Hospital admission	All cardiovascular	0-14	RR	1.221	1.026	1.454	Long-term trend, RH, season, day of week, holidays, temperature
329	A13	Short-term effects of diurnal temperature range on hospital admission in Bangkok, Thailand	Phosri	2020	Bangkok	9	-	Both	<65	144590	Quasi-Poisson generalized linear regression model	Extremely high DTR (99th percentile)	7.8 ± 1.6	-	Hospital admission	All cardiovascular	0-21	RR	1.209	0.976	1.498	Long-term trend, RH, season, day of week, holidays, temperature
330	A13	Short-term effects of diurnal temperature range on hospital admission in Bangkok, Thailand	Phosri	2020	Bangkok	9	-	Both	>65	110738	Quasi-Poisson generalized linear regression model	Extremely high DTR (99th percentile)	7.8 ± 1.6	-	Hospital admission	All cardiovascular	0	RR	1.063	1.009	1.119	Long-term trend, RH, season, day of week, holidays, temperature
331	A13	Short-term effects of diurnal temperature range on hospital admission in Bangkok, Thailand	Phosri	2020	Bangkok	9	-	Both	>65	110738	Quasi-Poisson generalized linear regression model	Extremely high DTR (99th percentile)	7.8 ± 1.6	-	Hospital admission	All cardiovascular	0-7	RR	1.129	1.004	1.269	Long-term trend, RH, season, day of week, holidays, temperature
332	A13	Short-term effects of diurnal temperature range on hospital admission in Bangkok, Thailand	Phosri	2020	Bangkok	9	-	Both	>65	110738	Quasi-Poisson generalized linear regression model	Extremely high DTR (99th percentile)	7.8 ± 1.6	-	Hospital admission	All cardiovascular	0-14	RR	1.176	0.992	1.395	Long-term trend, RH, season, day of week, holidays, temperature
333	A13	Short-term effects of diurnal temperature range on hospital admission in Bangkok, Thailand	Phosri	2020	Bangkok	9	-	Both	>65	110738	Quasi-Poisson generalized linear regression model	Extremely high DTR (99th percentile)	7.8 ± 1.6	-	Hospital admission	All cardiovascular	0-21	RR	1.198	0.973	1.475	Long-term trend, RH, season, day of week, holidays, temperature
334	A14	Associations of day-to-day temperature change and diurnal temperature range with out-of-hospital cardiac arrest	Onozuka	2020	Out of hospital cardiac arrest
335	A15	Seasonal Changes in Hospital Admissions for Pulmonary Embolism in Metropolitan Areas of Tokyo (from the Tokyo Cardiovascular Care Unit Network)	Mizuno	2015	Polmunary embolism
336	A16	Are Stroke Occurrence and Outcome Related to Weather Parameters? Results from a Population-Based Study in Northern Portugal	Magalhães	2011	Incidence of stroke, not hospitalization
337	A17	Effect of diurnal temperature range on cardiovascular markers in the elderly in Seoul, Korea	Lim	2013	BP, HR, HRV
338	A18	Effects of diurnal temperature range on cardiovascular and respiratory hospital admissions in Korea	Lim	2012	Seoul	4	-	Both	All	560515	GLM	-	8 ± 3	1	Hospital admission	All cardiovascular	0-9	Percent change	0.8	-0.2	1.9	Time trend, relative humidity, mean temperature, and PM10, day of the week (Monday–Sunday) and the first day of the month
339	A18	Effects of diurnal temperature range on cardiovascular and respiratory hospital admissions in Korea	Lim	2012	Incheon	4	-	Both	All	144142	GLM	-	8 ± 3	1	Hospital admission	All cardiovascular	0-9	Percent change	1	-0.5	2.5	Time trend, relative humidity, mean temperature, and PM10, day of the week (Monday–Sunday) and the first day of the month
340	A18	Effects of diurnal temperature range on cardiovascular and respiratory hospital admissions in Korea	Lim	2012	Daegu	4	-	Both	All	145129	GLM	-	9 ± 3	1	Hospital admission	All cardiovascular	0-9	Percent change	0.9	-0.1	2	Time trend, relative humidity, mean temperature, and PM10, day of the week (Monday–Sunday) and the first day of the month
341	A18	Effects of diurnal temperature range on cardiovascular and respiratory hospital admissions in Korea	Lim	2012	Busan	4	-	Both	All	256865	GLM	-	7 ± 2	1	Hospital admission	All cardiovascular	0-9	Percent change	1.3	-0.2	2.7	Time trend, relative humidity, mean temperature, and PM10, day of the week (Monday–Sunday) and the first day of the month
342	A18	Effects of diurnal temperature range on cardiovascular and respiratory hospital admissions in Korea	Lim	2012	Seoul	4	-	Both	All	110425	GLM	-	8 ± 3	1	Hospital admission	Stroke	0-9	Percent change	0.2	-0.9	1.4	Time trend, relative humidity, mean temperature, and PM10, day of the week (Monday–Sunday) and the first day of the month
343	A18	Effects of diurnal temperature range on cardiovascular and respiratory hospital admissions in Korea	Lim	2012	Incheon	4	-	Both	All	28467	GLM	-	8 ± 3	1	Hospital admission	Stroke	0-9	Percent change	0.2	-1.8	2.2	Time trend, relative humidity, mean temperature, and PM10, day of the week (Monday–Sunday) and the first day of the month
344	A18	Effects of diurnal temperature range on cardiovascular and respiratory hospital admissions in Korea	Lim	2012	Daegu	4	-	Both	All	35771	GLM	-	9 ± 3	1	Hospital admission	Stroke	0-9	Percent change	-0.5	-1.9	0.9	Time trend, relative humidity, mean temperature, and PM10, day of the week (Monday–Sunday) and the first day of the month
345	A18	Effects of diurnal temperature range on cardiovascular and respiratory hospital admissions in Korea	Lim	2012	Busan	4	-	Both	All	46769	GLM	-	7 ± 2	1	Hospital admission	Stroke	0-9	Percent change	0.4	-1.4	2.2	Time trend, relative humidity, mean temperature, and PM10, day of the week (Monday–Sunday) and the first day of the month
346	A18	Effects of diurnal temperature range on cardiovascular and respiratory hospital admissions in Korea	Lim	2012	Seoul	4	-	Both	All	21203	GLM	-	8 ± 3	1	Hospital admission	MI	0-9	Percent change	1	-0.9	3	Time trend, relative humidity, mean temperature, and PM10, day of the week (Monday–Sunday) and the first day of the month
347	A18	Effects of diurnal temperature range on cardiovascular and respiratory hospital admissions in Korea	Lim	2012	Incheon	4	-	Both	All	4691	GLM	-	8 ± 3	1	Hospital admission	MI	0-9	Percent change	-1.6	-5.8	2.7	Time trend, relative humidity, mean temperature, and PM10, day of the week (Monday–Sunday) and the first day of the month
348	A18	Effects of diurnal temperature range on cardiovascular and respiratory hospital admissions in Korea	Lim	2012	Daegu	4	-	Both	All	5878	GLM	-	9 ± 3	1	Hospital admission	MI	0-9	Percent change	0.9	-2	3.9	Time trend, relative humidity, mean temperature, and PM10, day of the week (Monday–Sunday) and the first day of the month
349	A18	Effects of diurnal temperature range on cardiovascular and respiratory hospital admissions in Korea	Lim	2012	Busan	4	-	Both	All	8945	GLM	-	7 ± 2	1	Hospital admission	MI	0-9	Percent change	2	-1.4	5.4	Time trend, relative humidity, mean temperature, and PM10, day of the week (Monday–Sunday) and the first day of the month
350	A18	Effects of diurnal temperature range on cardiovascular and respiratory hospital admissions in Korea	Lim	2012	Seoul	4	-	Both	All	87787	GLM	-	8 ± 3	1	Hospital admission	IHD	0-9	Percent change	0.4	-1.1	1.8	Time trend, relative humidity, mean temperature, and PM10, day of the week (Monday–Sunday) and the first day of the month
351	A18	Effects of diurnal temperature range on cardiovascular and respiratory hospital admissions in Korea	Lim	2012	Incheon	4	-	Both	All	19971	GLM	-	8 ± 3	1	Hospital admission	IHD	0-9	Percent change	1.6	-9.1	3.8	Time trend, relative humidity, mean temperature, and PM10, day of the week (Monday–Sunday) and the first day of the month
352	A18	Effects of diurnal temperature range on cardiovascular and respiratory hospital admissions in Korea	Lim	2012	Daegu	4	-	Both	All	18875	GLM	-	9 ± 3	1	Hospital admission	IHD	0-9	Percent change	-1.1	-2.9	0.8	Time trend, relative humidity, mean temperature, and PM10, day of the week (Monday–Sunday) and the first day of the month
353	A18	Effects of diurnal temperature range on cardiovascular and respiratory hospital admissions in Korea	Lim	2012	Busan	4	-	Both	All	39129	GLM	-	7 ± 2	1	Hospital admission	IHD	0-9	Percent change	1	-1.1	3.2	Time trend, relative humidity, mean temperature, and PM10, day of the week (Monday–Sunday) and the first day of the month
354	A18	Effects of diurnal temperature range on cardiovascular and respiratory hospital admissions in Korea	Lim	2012	Seoul	4	-	Both	All	19243	GLM	-	8 ± 3	1	Hospital admission	Heart Failure	0-9	Percent change	2.4	0.2	4.7	Time trend, relative humidity, mean temperature, and PM10, day of the week (Monday–Sunday) and the first day of the month
355	A18	Effects of diurnal temperature range on cardiovascular and respiratory hospital admissions in Korea	Lim	2012	Incheon	4	-	Both	All	4864	GLM	-	8 ± 3	1	Hospital admission	Heart Failure	0-9	Percent change	1.5	-2.9	6.1	Time trend, relative humidity, mean temperature, and PM10, day of the week (Monday–Sunday) and the first day of the month
356	A18	Effects of diurnal temperature range on cardiovascular and respiratory hospital admissions in Korea	Lim	2012	Daegu	4	-	Both	All	4896	GLM	-	9 ± 3	1	Hospital admission	Heart Failure	0-9	Percent change	5	1.5	8.5	Time trend, relative humidity, mean temperature, and PM10, day of the week (Monday–Sunday) and the first day of the month
357	A18	Effects of diurnal temperature range on cardiovascular and respiratory hospital admissions in Korea	Lim	2012	Busan	4	-	Both	All	9378	GLM	-	7 ± 2	1	Hospital admission	Heart Failure	0-9	Percent change	3.2	-0.3	6.8	Time trend, relative humidity, mean temperature, and PM10, day of the week (Monday–Sunday) and the first day of the month
358	A19	Ambient temperature and emergency room admissions for acute coronary syndrome in Taiwan	Liang	2008	ER of acute coronary syndrome
359	A20	Influence of ambient temperature and diurnal temperature range on incidence of cardiac arrhythmias	Kim	2017	Incidence of cardiac arrhythmias and cardiac arrest
360	A21	Diurnal temperature range is a risk factor for coronary heart disease death	Cao	2009	Death due to CHD

## Sheet: Complete-1 (2)
No.	ID	Title	Author	Year	Cities	Years	Study design	Gender	Age group	Sample size	Model	Other Model specifications	DTR	Per	Health outcome 1	Health outcome 2	Lag-day	Risk measure	Central	Lower	Upper	Adjustment
1	A1	The effect and prediction of diurnal temperature range in high altitude area on outpatient and emergency room admissions for cardiovascular diseases	Zhu	2021	Jinchang	4	-	Both	All	138367	GAM	-	13.39±4.12	1	Outpatient and emergency room admissions	All cardiovascular	0	Percent change	0.25	0.09	0.41	Long-term trend, day of week, holiday, temperature, RH, wind speed
2	A1	The effect and prediction of diurnal temperature range in high altitude area on outpatient and emergency room admissions for cardiovascular diseases	Zhu	2021	Jinchang	4	-	Both	All	138367	GAM	-	13.39±4.12	1	Outpatient and emergency room admissions	All cardiovascular	1	Percent change	0.38	0.22	0.53	Long-term trend, day of week, holiday, temperature, RH, wind speed
3	A1	The effect and prediction of diurnal temperature range in high altitude area on outpatient and emergency room admissions for cardiovascular diseases	Zhu	2021	Jinchang	4	-	Both	All	138367	GAM	-	13.39±4.12	1	Outpatient and emergency room admissions	All cardiovascular	2	Percent change	0.17	0.03	0.31	Long-term trend, day of week, holiday, temperature, RH, wind speed
4	A1	The effect and prediction of diurnal temperature range in high altitude area on outpatient and emergency room admissions for cardiovascular diseases	Zhu	2021	Jinchang	4	-	Both	All	138367	GAM	-	13.39±4.12	1	Outpatient and emergency room admissions	All cardiovascular	3	Percent change	0.41	0.28	0.55	Long-term trend, day of week, holiday, temperature, RH, wind speed
5	A1	The effect and prediction of diurnal temperature range in high altitude area on outpatient and emergency room admissions for cardiovascular diseases	Zhu	2021	Jinchang	4	-	Both	All	138367	GAM	-	13.39±4.12	1	Outpatient and emergency room admissions	All cardiovascular	4	Percent change	0.3	0.17	0.43	Long-term trend, day of week, holiday, temperature, RH, wind speed
6	A1	The effect and prediction of diurnal temperature range in high altitude area on outpatient and emergency room admissions for cardiovascular diseases	Zhu	2021	Jinchang	4	-	Both	All	138367	GAM	-	13.39±4.12	1	Outpatient and emergency room admissions	All cardiovascular	5	Percent change	0	-0.13	0.13	Long-term trend, day of week, holiday, temperature, RH, wind speed
7	A1	The effect and prediction of diurnal temperature range in high altitude area on outpatient and emergency room admissions for cardiovascular diseases	Zhu	2021	Jinchang	4	-	Both	All	138367	GAM	-	13.39±4.12	1	Outpatient and emergency room admissions	All cardiovascular	6	Percent change	0.13	0	0.26	Long-term trend, day of week, holiday, temperature, RH, wind speed
8	A1	The effect and prediction of diurnal temperature range in high altitude area on outpatient and emergency room admissions for cardiovascular diseases	Zhu	2021	Jinchang	4	-	Both	All	138367	GAM	-	13.39±4.12	1	Outpatient and emergency room admissions	All cardiovascular	7	Percent change	0.41	0.28	0.53	Long-term trend, day of week, holiday, temperature, RH, wind speed
9	A1	The effect and prediction of diurnal temperature range in high altitude area on outpatient and emergency room admissions for cardiovascular diseases	Zhu	2021	Jinchang	4	-	Both	All	138367	GAM	-	13.39±4.12	1	Outpatient and emergency room admissions	All cardiovascular	0-1	Percent change	0.52	0.32	0.73	Long-term trend, day of week, holiday, temperature, RH, wind speed
10	A1	The effect and prediction of diurnal temperature range in high altitude area on outpatient and emergency room admissions for cardiovascular diseases	Zhu	2021	Jinchang	4	-	Both	All	138367	GAM	-	13.39±4.12	1	Outpatient and emergency room admissions	All cardiovascular	0-2	Percent change	0.63	0.39	0.86	Long-term trend, day of week, holiday, temperature, RH, wind speed
11	A1	The effect and prediction of diurnal temperature range in high altitude area on outpatient and emergency room admissions for cardiovascular diseases	Zhu	2021	Jinchang	4	-	Both	All	138367	GAM	-	13.39±4.12	1	Outpatient and emergency room admissions	All cardiovascular	0-3	Percent change	0.96	0.7	1.22	Long-term trend, day of week, holiday, temperature, RH, wind speed
12	A1	The effect and prediction of diurnal temperature range in high altitude area on outpatient and emergency room admissions for cardiovascular diseases	Zhu	2021	Jinchang	4	-	Both	All	138367	GAM	-	13.39±4.12	1	Outpatient and emergency room admissions	All cardiovascular	0-4	Percent change	1.12	0.84	1.4	Long-term trend, day of week, holiday, temperature, RH, wind speed
13	A1	The effect and prediction of diurnal temperature range in high altitude area on outpatient and emergency room admissions for cardiovascular diseases	Zhu	2021	Jinchang	4	-	Both	All	138367	GAM	-	13.39±4.12	1	Outpatient and emergency room admissions	All cardiovascular	0-5	Percent change	1.02	0.73	1.31	Long-term trend, day of week, holiday, temperature, RH, wind speed
14	A1	The effect and prediction of diurnal temperature range in high altitude area on outpatient and emergency room admissions for cardiovascular diseases	Zhu	2021	Jinchang	4	-	Both	All	138367	GAM	-	13.39±4.12	1	Outpatient and emergency room admissions	All cardiovascular	0-6	Percent change	1.06	0.75	1.36	Long-term trend, day of week, holiday, temperature, RH, wind speed
15	A1	The effect and prediction of diurnal temperature range in high altitude area on outpatient and emergency room admissions for cardiovascular diseases	Zhu	2021	Jinchang	4	-	Both	All	138367	GAM	-	13.39±4.12	1	Outpatient and emergency room admissions	All cardiovascular	0-7	Percent change	1.3	0.99	1.62	Long-term trend, day of week, holiday, temperature, RH, wind speed
16	A1	The effect and prediction of diurnal temperature range in high altitude area on outpatient and emergency room admissions for cardiovascular diseases	Zhu	2021	Jinchang	4	-	Both	All	78229	GAM	-	13.39±4.12	1	Outpatient and emergency room admissions	Hypertension	0 to 7, 0-1 to 0-7	Percent change	قابل استخراج	قابل استخراج	قابل استخراج	Long-term trend, day of week, holiday, temperature, RH, wind speed
17	A1	The effect and prediction of diurnal temperature range in high altitude area on outpatient and emergency room admissions for cardiovascular diseases	Zhu	2021	Jinchang	4	-	Both	All	24175	GAM	-	13.39±4.12	1	Outpatient and emergency room admissions	IHD	0	Percent change	0.4	0.01	0.79	Long-term trend, day of week, holiday, temperature, RH, wind speed
18	A1	The effect and prediction of diurnal temperature range in high altitude area on outpatient and emergency room admissions for cardiovascular diseases	Zhu	2021	Jinchang	4	-	Both	All	24175	GAM	-	13.39±4.12	1	Outpatient and emergency room admissions	IHD	1	Percent change	0.34	-0.02	0.71	Long-term trend, day of week, holiday, temperature, RH, wind speed
19	A1	The effect and prediction of diurnal temperature range in high altitude area on outpatient and emergency room admissions for cardiovascular diseases	Zhu	2021	Jinchang	4	-	Both	All	24175	GAM	-	13.39±4.12	1	Outpatient and emergency room admissions	IHD	2	Percent change	0.44	0.1	0.77	Long-term trend, day of week, holiday, temperature, RH, wind speed
20	A1	The effect and prediction of diurnal temperature range in high altitude area on outpatient and emergency room admissions for cardiovascular diseases	Zhu	2021	Jinchang	4	-	Both	All	24175	GAM	-	13.39±4.12	1	Outpatient and emergency room admissions	IHD	3	Percent change	0.71	0.38	1.03	Long-term trend, day of week, holiday, temperature, RH, wind speed
21	A1	The effect and prediction of diurnal temperature range in high altitude area on outpatient and emergency room admissions for cardiovascular diseases	Zhu	2021	Jinchang	4	-	Both	All	24175	GAM	-	13.39±4.12	1	Outpatient and emergency room admissions	IHD	4	Percent change	0.4	0.08	0.72	Long-term trend, day of week, holiday, temperature, RH, wind speed
22	A1	The effect and prediction of diurnal temperature range in high altitude area on outpatient and emergency room admissions for cardiovascular diseases	Zhu	2021	Jinchang	4	-	Both	All	24175	GAM	-	13.39±4.12	1	Outpatient and emergency room admissions	IHD	5	Percent change	-0.14	-0.45	0.18	Long-term trend, day of week, holiday, temperature, RH, wind speed
23	A1	The effect and prediction of diurnal temperature range in high altitude area on outpatient and emergency room admissions for cardiovascular diseases	Zhu	2021	Jinchang	4	-	Both	All	24175	GAM	-	13.39±4.12	1	Outpatient and emergency room admissions	IHD	6	Percent change	-0.15	-0.45	0.16	Long-term trend, day of week, holiday, temperature, RH, wind speed
24	A1	The effect and prediction of diurnal temperature range in high altitude area on outpatient and emergency room admissions for cardiovascular diseases	Zhu	2021	Jinchang	4	-	Both	All	24175	GAM	-	13.39±4.12	1	Outpatient and emergency room admissions	IHD	7	Percent change	0.42	0.11	0.73	Long-term trend, day of week, holiday, temperature, RH, wind speed
25	A1	The effect and prediction of diurnal temperature range in high altitude area on outpatient and emergency room admissions for cardiovascular diseases	Zhu	2021	Jinchang	4	-	Both	All	24175	GAM	-	13.39±4.12	1	Outpatient and emergency room admissions	IHD	0-1	Percent change	0.61	0.13	1.1	Long-term trend, day of week, holiday, temperature, RH, wind speed
26	A1	The effect and prediction of diurnal temperature range in high altitude area on outpatient and emergency room admissions for cardiovascular diseases	Zhu	2021	Jinchang	4	-	Both	All	24175	GAM	-	13.39±4.12	1	Outpatient and emergency room admissions	IHD	0-2	Percent change	0.95	0.39	1.52	Long-term trend, day of week, holiday, temperature, RH, wind speed
27	A1	The effect and prediction of diurnal temperature range in high altitude area on outpatient and emergency room admissions for cardiovascular diseases	Zhu	2021	Jinchang	4	-	Both	All	24175	GAM	-	13.39±4.12	1	Outpatient and emergency room admissions	IHD	0-3	Percent change	1.52	0.89	2.14	Long-term trend, day of week, holiday, temperature, RH, wind speed
28	A1	The effect and prediction of diurnal temperature range in high altitude area on outpatient and emergency room admissions for cardiovascular diseases	Zhu	2021	Jinchang	4	-	Both	All	24175	GAM	-	13.39±4.12	1	Outpatient and emergency room admissions	IHD	0-4	Percent change	1.71	1.05	2.38	Long-term trend, day of week, holiday, temperature, RH, wind speed
29	A1	The effect and prediction of diurnal temperature range in high altitude area on outpatient and emergency room admissions for cardiovascular diseases	Zhu	2021	Jinchang	4	-	Both	All	24175	GAM	-	13.39±4.12	1	Outpatient and emergency room admissions	IHD	0-5	Percent change	1.45	0.75	2.15	Long-term trend, day of week, holiday, temperature, RH, wind speed
30	A1	The effect and prediction of diurnal temperature range in high altitude area on outpatient and emergency room admissions for cardiovascular diseases	Zhu	2021	Jinchang	4	-	Both	All	24175	GAM	-	13.39±4.12	1	Outpatient and emergency room admissions	IHD	0-6	Percent change	1.24	0.52	1.97	Long-term trend, day of week, holiday, temperature, RH, wind speed
31	A1	The effect and prediction of diurnal temperature range in high altitude area on outpatient and emergency room admissions for cardiovascular diseases	Zhu	2021	Jinchang	4	-	Both	All	24175	GAM	-	13.39±4.12	1	Outpatient and emergency room admissions	IHD	0-7	Percent change	1.48	0.73	2.25	Long-term trend, day of week, holiday, temperature, RH, wind speed
32	A1	The effect and prediction of diurnal temperature range in high altitude area on outpatient and emergency room admissions for cardiovascular diseases	Zhu	2021	Jinchang	4	-	Both	All	8106	GAM	-	13.39±4.12	1	Outpatient and emergency room admissions	Stroke	0	Percent change	-0.6	-1.27	0.07	Long-term trend, day of week, holiday, temperature, RH, wind speed
33	A1	The effect and prediction of diurnal temperature range in high altitude area on outpatient and emergency room admissions for cardiovascular diseases	Zhu	2021	Jinchang	4	-	Both	All	8106	GAM	-	13.39±4.12	1	Outpatient and emergency room admissions	Stroke	1	Percent change	-0.13	-0.76	0.51	Long-term trend, day of week, holiday, temperature, RH, wind speed
34	A1	The effect and prediction of diurnal temperature range in high altitude area on outpatient and emergency room admissions for cardiovascular diseases	Zhu	2021	Jinchang	4	-	Both	All	8106	GAM	-	13.39±4.12	1	Outpatient and emergency room admissions	Stroke	2	Percent change	0.59	0.01	1.17	Long-term trend, day of week, holiday, temperature, RH, wind speed
35	A1	The effect and prediction of diurnal temperature range in high altitude area on outpatient and emergency room admissions for cardiovascular diseases	Zhu	2021	Jinchang	4	-	Both	All	8106	GAM	-	13.39±4.12	1	Outpatient and emergency room admissions	Stroke	3	Percent change	0.76	0.2	1.33	Long-term trend, day of week, holiday, temperature, RH, wind speed
36	A1	The effect and prediction of diurnal temperature range in high altitude area on outpatient and emergency room admissions for cardiovascular diseases	Zhu	2021	Jinchang	4	-	Both	All	8106	GAM	-	13.39±4.12	1	Outpatient and emergency room admissions	Stroke	4	Percent change	0.1	-0.45	0.65	Long-term trend, day of week, holiday, temperature, RH, wind speed
37	A1	The effect and prediction of diurnal temperature range in high altitude area on outpatient and emergency room admissions for cardiovascular diseases	Zhu	2021	Jinchang	4	-	Both	All	8106	GAM	-	13.39±4.12	1	Outpatient and emergency room admissions	Stroke	5	Percent change	-0.09	-0.63	0.46	Long-term trend, day of week, holiday, temperature, RH, wind speed
38	A1	The effect and prediction of diurnal temperature range in high altitude area on outpatient and emergency room admissions for cardiovascular diseases	Zhu	2021	Jinchang	4	-	Both	All	8106	GAM	-	13.39±4.12	1	Outpatient and emergency room admissions	Stroke	6	Percent change	0.22	-0.31	0.76	Long-term trend, day of week, holiday, temperature, RH, wind speed
39	A1	The effect and prediction of diurnal temperature range in high altitude area on outpatient and emergency room admissions for cardiovascular diseases	Zhu	2021	Jinchang	4	-	Both	All	8106	GAM	-	13.39±4.12	1	Outpatient and emergency room admissions	Stroke	7	Percent change	0.46	-0.08	1	Long-term trend, day of week, holiday, temperature, RH, wind speed
40	A1	The effect and prediction of diurnal temperature range in high altitude area on outpatient and emergency room admissions for cardiovascular diseases	Zhu	2021	Jinchang	4	-	Both	All	8106	GAM	-	13.39±4.12	1	Outpatient and emergency room admissions	Stroke	0-1	Percent change	-0.58	-1.41	0.26	Long-term trend, day of week, holiday, temperature, RH, wind speed
41	A1	The effect and prediction of diurnal temperature range in high altitude area on outpatient and emergency room admissions for cardiovascular diseases	Zhu	2021	Jinchang	4	-	Both	All	8106	GAM	-	13.39±4.12	1	Outpatient and emergency room admissions	Stroke	0-2	Percent change	0.03	-0.93	1.01	Long-term trend, day of week, holiday, temperature, RH, wind speed
42	A1	The effect and prediction of diurnal temperature range in high altitude area on outpatient and emergency room admissions for cardiovascular diseases	Zhu	2021	Jinchang	4	-	Both	All	8106	GAM	-	13.39±4.12	1	Outpatient and emergency room admissions	Stroke	0-3	Percent change	0.74	-0.34	1.83	Long-term trend, day of week, holiday, temperature, RH, wind speed
43	A1	The effect and prediction of diurnal temperature range in high altitude area on outpatient and emergency room admissions for cardiovascular diseases	Zhu	2021	Jinchang	4	-	Both	All	8106	GAM	-	13.39±4.12	1	Outpatient and emergency room admissions	Stroke	0-4	Percent change	0.75	-0.39	1.91	Long-term trend, day of week, holiday, temperature, RH, wind speed
44	A1	The effect and prediction of diurnal temperature range in high altitude area on outpatient and emergency room admissions for cardiovascular diseases	Zhu	2021	Jinchang	4	-	Both	All	8106	GAM	-	13.39±4.12	1	Outpatient and emergency room admissions	Stroke	0-5	Percent change	0.62	-0.58	1.83	Long-term trend, day of week, holiday, temperature, RH, wind speed
45	A1	The effect and prediction of diurnal temperature range in high altitude area on outpatient and emergency room admissions for cardiovascular diseases	Zhu	2021	Jinchang	4	-	Both	All	8106	GAM	-	13.39±4.12	1	Outpatient and emergency room admissions	Stroke	0-6	Percent change	0.76	-0.5	2.03	Long-term trend, day of week, holiday, temperature, RH, wind speed
46	A1	The effect and prediction of diurnal temperature range in high altitude area on outpatient and emergency room admissions for cardiovascular diseases	Zhu	2021	Jinchang	4	-	Both	All	8106	GAM	-	13.39±4.12	1	Outpatient and emergency room admissions	Stroke	0-7	Percent change	1.49	0.14	2.86	Long-term trend, day of week, holiday, temperature, RH, wind speed
47	A1	The effect and prediction of diurnal temperature range in high altitude area on outpatient and emergency room admissions for cardiovascular diseases	Zhu	2021	Jinchang	4	-	Both	>75	22855	GAM	-	13.39±4.12	1	Outpatient and emergency room admissions	All cardiovascular	0-7	Percent change	1.79395	1.01333	2.57663	Long-term trend, day of week, holiday, temperature, RH, wind speed
48	A1	The effect and prediction of diurnal temperature range in high altitude area on outpatient and emergency room admissions for cardiovascular diseases	Zhu	2021	Jinchang	4	-	Both	65-75	35394	GAM	-	13.39±4.12	1	Outpatient and emergency room admissions	All cardiovascular	0-7	Percent change	1.75961	1.14454	2.41312	Long-term trend, day of week, holiday, temperature, RH, wind speed
49	A1	The effect and prediction of diurnal temperature range in high altitude area on outpatient and emergency room admissions for cardiovascular diseases	Zhu	2021	Jinchang	4	-	Both	<65	80118	GAM	-	13.39±4.12	1	Outpatient and emergency room admissions	All cardiovascular	0-7	Percent change	0.892363	0.46899	1.31574	Long-term trend, day of week, holiday, temperature, RH, wind speed
50	A1	The effect and prediction of diurnal temperature range in high altitude area on outpatient and emergency room admissions for cardiovascular diseases	Zhu	2021	Jinchang	4	-	Female	All	60569	GAM	-	13.39±4.12	1	Outpatient and emergency room admissions	All cardiovascular	0-7	Percent change	0.604305	0.117888	1.06663	Long-term trend, day of week, holiday, temperature, RH, wind speed
51	A1	The effect and prediction of diurnal temperature range in high altitude area on outpatient and emergency room admissions for cardiovascular diseases	Zhu	2021	Jinchang	4	-	Male	All	77798	GAM	-	13.39±4.12	1	Outpatient and emergency room admissions	All cardiovascular	0-7	Percent change	1.65966	1.22399	2.09534	Long-term trend, day of week, holiday, temperature, RH, wind speed
52	A1	The effect and prediction of diurnal temperature range in high altitude area on outpatient and emergency room admissions for cardiovascular diseases	Zhu	2021	Jinchang	4	-	Both	>75	13017	GAM	-	13.39±4.12	1	Outpatient and emergency room admissions	Hypertension	0-7	Percent change	1.75467	0.77	2.736	Long-term trend, day of week, holiday, temperature, RH, wind speed
53	A1	The effect and prediction of diurnal temperature range in high altitude area on outpatient and emergency room admissions for cardiovascular diseases	Zhu	2021	Jinchang	4	-	Both	65-75	22287	GAM	-	13.39±4.12	1	Outpatient and emergency room admissions	Hypertension	0-7	Percent change	2.56933	1.80267	3.33933	Long-term trend, day of week, holiday, temperature, RH, wind speed
54	A1	The effect and prediction of diurnal temperature range in high altitude area on outpatient and emergency room admissions for cardiovascular diseases	Zhu	2021	Jinchang	4	-	Both	<65	42835	GAM	-	13.39±4.12	1	Outpatient and emergency room admissions	Hypertension	0-7	Percent change	1.67333	1.13	2.234	Long-term trend, day of week, holiday, temperature, RH, wind speed
55	A1	The effect and prediction of diurnal temperature range in high altitude area on outpatient and emergency room admissions for cardiovascular diseases	Zhu	2021	Jinchang	4	-	Female	All	34391	GAM	-	13.39±4.12	1	Outpatient and emergency room admissions	Hypertension	0-7	Percent change	1.84933	1.25133	2.478	Long-term trend, day of week, holiday, temperature, RH, wind speed
56	A1	The effect and prediction of diurnal temperature range in high altitude area on outpatient and emergency room admissions for cardiovascular diseases	Zhu	2021	Jinchang	4	-	Male	All	43838	GAM	-	13.39±4.12	1	Outpatient and emergency room admissions	Hypertension	0-7	Percent change	2.848	2.296	3.366	Long-term trend, day of week, holiday, temperature, RH, wind speed
57	A1	The effect and prediction of diurnal temperature range in high altitude area on outpatient and emergency room admissions for cardiovascular diseases	Zhu	2021	Jinchang	4	-	Both	>75	4666	GAM	-	13.39±4.12	1	Outpatient and emergency room admissions	IHD	0-4	Percent change	2.06919	0.574413	3.54439	Long-term trend, day of week, holiday, temperature, RH, wind speed
58	A1	The effect and prediction of diurnal temperature range in high altitude area on outpatient and emergency room admissions for cardiovascular diseases	Zhu	2021	Jinchang	4	-	Both	65-75	6520	GAM	-	13.39±4.12	1	Outpatient and emergency room admissions	IHD	0-4	Percent change	2.29373	1.05614	3.5483	Long-term trend, day of week, holiday, temperature, RH, wind speed
59	A1	The effect and prediction of diurnal temperature range in high altitude area on outpatient and emergency room admissions for cardiovascular diseases	Zhu	2021	Jinchang	4	-	Both	<65	12989	GAM	-	13.39±4.12	1	Outpatient and emergency room admissions	IHD	0-4	Percent change	1.43211	0.549608	2.31462	Long-term trend, day of week, holiday, temperature, RH, wind speed
60	A1	The effect and prediction of diurnal temperature range in high altitude area on outpatient and emergency room admissions for cardiovascular diseases	Zhu	2021	Jinchang	4	-	Female	All	9835	GAM	-	13.39±4.12	1	Outpatient and emergency room admissions	IHD	0-4	Percent change	1.25718	0.237598	2.27415	Long-term trend, day of week, holiday, temperature, RH, wind speed
61	A1	The effect and prediction of diurnal temperature range in high altitude area on outpatient and emergency room admissions for cardiovascular diseases	Zhu	2021	Jinchang	4	-	Male	All	14340	GAM	-	13.39±4.12	1	Outpatient and emergency room admissions	IHD	0-4	Percent change	2.46475	1.59922	3.33029	Long-term trend, day of week, holiday, temperature, RH, wind speed
62	A1	The effect and prediction of diurnal temperature range in high altitude area on outpatient and emergency room admissions for cardiovascular diseases	Zhu	2021	Jinchang	4	-	Both	>75	2049	GAM	-	13.39±4.12	1	Outpatient and emergency room admissions	Stroke	0-7	Percent change	1.82492	-0.732268	4.44089	Long-term trend, day of week, holiday, temperature, RH, wind speed
63	A1	The effect and prediction of diurnal temperature range in high altitude area on outpatient and emergency room admissions for cardiovascular diseases	Zhu	2021	Jinchang	4	-	Both	65-75	2358	GAM	-	13.39±4.12	1	Outpatient and emergency room admissions	Stroke	0-7	Percent change	1.37891	-1.03003	3.87987	Long-term trend, day of week, holiday, temperature, RH, wind speed
64	A1	The effect and prediction of diurnal temperature range in high altitude area on outpatient and emergency room admissions for cardiovascular diseases	Zhu	2021	Jinchang	4	-	Both	<65	3699	GAM	-	13.39±4.12	1	Outpatient and emergency room admissions	Stroke	0-7	Percent change	1.31757	-0.592971	3.31502	Long-term trend, day of week, holiday, temperature, RH, wind speed
65	A1	The effect and prediction of diurnal temperature range in high altitude area on outpatient and emergency room admissions for cardiovascular diseases	Zhu	2021	Jinchang	4	-	Female	All	3312	GAM	-	13.39±4.12	1	Outpatient and emergency room admissions	Stroke	0-7	Percent change	0.250479	-1.71757	2.27859	Long-term trend, day of week, holiday, temperature, RH, wind speed
66	A1	The effect and prediction of diurnal temperature range in high altitude area on outpatient and emergency room admissions for cardiovascular diseases	Zhu	2021	Jinchang	4	-	Male	All	4794	GAM	-	13.39±4.12	1	Outpatient and emergency room admissions	Stroke	0-7	Percent change	2.83195	1.12716	4.59553	Long-term trend, day of week, holiday, temperature, RH, wind speed
67	A2	The effect of diurnal temperature range on blood pressure among 46,609 people in Northwestern China	Zheng	2020	Jinchang	5	-	Both	All		GAM	-						Change in Blood pressure (mm Hg)
68	A3	Gender, Age and Season as Modifiers of the Effects of Diurnal Temperature Range on Emergency Room Admissions for Cause-Specific Cardiovascular Disease among the Elderly in Beijing	Zheng	2016	Beijing	3	-	Male	>65	11049	Poisson generalized additive model (GAM)	-	9.85 ± 3.58	1	Emergency Room Admissions	All cardiovascular	0	Percent change	0.36	-0.23	0.95	temperature, relative humidity, mean wind speed and atmospheric pressure, day of the week (DOW) and public holidays (Holiday). PM10, NO2 and SO2
69	A3	Gender, Age and Season as Modifiers of the Effects of Diurnal Temperature Range on Emergency Room Admissions for Cause-Specific Cardiovascular Disease among the Elderly in Beijing	Zheng	2016	Beijing	3	-	Male	>65	11049	Poisson generalized additive model (GAM)	-	9.85 ± 3.58	1	Emergency Room Admissions	All cardiovascular	1	Percent change	0.42	-0.18	1.03	temperature, RH, mean wind speed and atmospheric pressure, day of the week, holidays, PM10, NO2 and SO2
70	A3	Gender, Age and Season as Modifiers of the Effects of Diurnal Temperature Range on Emergency Room Admissions for Cause-Specific Cardiovascular Disease among the Elderly in Beijing	Zheng	2016	Beijing	3	-	Male	>65	11049	Poisson generalized additive model (GAM)	-	9.85 ± 3.58	1	Emergency Room Admissions	All cardiovascular	2	Percent change	0.41	-0.18	1	temperature, RH, mean wind speed and atmospheric pressure, day of the week, holidays, PM10, NO2 and SO3
71	A3	Gender, Age and Season as Modifiers of the Effects of Diurnal Temperature Range on Emergency Room Admissions for Cause-Specific Cardiovascular Disease among the Elderly in Beijing	Zheng	2016	Beijing	3	-	Male	>65	11049	Poisson generalized additive model (GAM)	-	9.85 ± 3.58	1	Emergency Room Admissions	All cardiovascular	3	Percent change	0.39	-0.18	-0.96	temperature, RH, mean wind speed and atmospheric pressure, day of the week, holidays, PM10, NO2 and SO4
72	A3	Gender, Age and Season as Modifiers of the Effects of Diurnal Temperature Range on Emergency Room Admissions for Cause-Specific Cardiovascular Disease among the Elderly in Beijing	Zheng	2016	Beijing	3	-	Male	>65	11049	Poisson generalized additive model (GAM)	-	9.85 ± 3.58	1	Emergency Room Admissions	All cardiovascular	4	Percent change	0.26	-0.3	0.82	temperature, RH, mean wind speed and atmospheric pressure, day of the week, holidays, PM10, NO2 and SO5
73	A3	Gender, Age and Season as Modifiers of the Effects of Diurnal Temperature Range on Emergency Room Admissions for Cause-Specific Cardiovascular Disease among the Elderly in Beijing	Zheng	2016	Beijing	3	-	Male	>65	11049	Poisson generalized additive model (GAM)	-	9.85 ± 3.58	1	Emergency Room Admissions	All cardiovascular	0-1	Percent change	0.61	-0.13	1.36	temperature, RH, mean wind speed and atmospheric pressure, day of the week, holidays, PM10, NO2 and SO6
74	A3	Gender, Age and Season as Modifiers of the Effects of Diurnal Temperature Range on Emergency Room Admissions for Cause-Specific Cardiovascular Disease among the Elderly in Beijing	Zheng	2016	Beijing	3	-	Male	>65	11049	Poisson generalized additive model (GAM)	-	9.85 ± 3.58	1	Emergency Room Admissions	All cardiovascular	0-2	Percent change	0.86	-0.01	1.73	temperature, RH, mean wind speed and atmospheric pressure, day of the week, holidays, PM10, NO2 and SO7
75	A3	Gender, Age and Season as Modifiers of the Effects of Diurnal Temperature Range on Emergency Room Admissions for Cause-Specific Cardiovascular Disease among the Elderly in Beijing	Zheng	2016	Beijing	3	-	Male	>65	11049	Poisson generalized additive model (GAM)	-	9.85 ± 3.58	1	Emergency Room Admissions	All cardiovascular	0-3	Percent change	1.04	0.09	2	temperature, RH, mean wind speed and atmospheric pressure, day of the week, holidays, PM10, NO2 and SO8
76	A3	Gender, Age and Season as Modifiers of the Effects of Diurnal Temperature Range on Emergency Room Admissions for Cause-Specific Cardiovascular Disease among the Elderly in Beijing	Zheng	2016	Beijing	3	-	Male	>65	11049	Poisson generalized additive model (GAM)	-	9.85 ± 3.58	1	Emergency Room Admissions	All cardiovascular	0-4	Percent change	1.13	0.11	2.16	temperature, RH, mean wind speed and atmospheric pressure, day of the week, holidays, PM10, NO2 and SO9
77	A3	Gender, Age and Season as Modifiers of the Effects of Diurnal Temperature Range on Emergency Room Admissions for Cause-Specific Cardiovascular Disease among the Elderly in Beijing	Zheng	2016	Beijing	3	-	Female	>65	11020	Poisson generalized additive model (GAM)	-	9.85 ± 3.58	1	Emergency Room Admissions	All cardiovascular	0	Percent change	1.01	0.43	1.59	temperature, relative humidity, mean wind speed and atmospheric pressure, day of the week (DOW) and public holidays (Holiday). PM10, NO2 and SO2
78	A3	Gender, Age and Season as Modifiers of the Effects of Diurnal Temperature Range on Emergency Room Admissions for Cause-Specific Cardiovascular Disease among the Elderly in Beijing	Zheng	2016	Beijing	3	-	Female	>65	11020	Poisson generalized additive model (GAM)	-	9.85 ± 3.58	1	Emergency Room Admissions	All cardiovascular	1	Percent change	0.9	0.3	1.5	temperature, RH, mean wind speed and atmospheric pressure, day of the week, holidays, PM10, NO2 and SO2
79	A3	Gender, Age and Season as Modifiers of the Effects of Diurnal Temperature Range on Emergency Room Admissions for Cause-Specific Cardiovascular Disease among the Elderly in Beijing	Zheng	2016	Beijing	3	-	Female	>65	11020	Poisson generalized additive model (GAM)	-	9.85 ± 3.58	1	Emergency Room Admissions	All cardiovascular	2	Percent change	0.14	-0.45	0.73	temperature, RH, mean wind speed and atmospheric pressure, day of the week, holidays, PM10, NO2 and SO2
80	A3	Gender, Age and Season as Modifiers of the Effects of Diurnal Temperature Range on Emergency Room Admissions for Cause-Specific Cardiovascular Disease among the Elderly in Beijing	Zheng	2016	Beijing	3	-	Female	>65	11020	Poisson generalized additive model (GAM)	-	9.85 ± 3.58	1	Emergency Room Admissions	All cardiovascular	3	Percent change	-0.27	-0.84	0.3	temperature, RH, mean wind speed and atmospheric pressure, day of the week, holidays, PM10, NO2 and SO2
81	A3	Gender, Age and Season as Modifiers of the Effects of Diurnal Temperature Range on Emergency Room Admissions for Cause-Specific Cardiovascular Disease among the Elderly in Beijing	Zheng	2016	Beijing	3	-	Female	>65	11020	Poisson generalized additive model (GAM)	-	9.85 ± 3.58	1	Emergency Room Admissions	All cardiovascular	4	Percent change	-0.07	-0.63	0.49	temperature, RH, mean wind speed and atmospheric pressure, day of the week, holidays, PM10, NO2 and SO2
82	A3	Gender, Age and Season as Modifiers of the Effects of Diurnal Temperature Range on Emergency Room Admissions for Cause-Specific Cardiovascular Disease among the Elderly in Beijing	Zheng	2016	Beijing	3	-	Female	>65	11020	Poisson generalized additive model (GAM)	-	9.85 ± 3.58	1	Emergency Room Admissions	All cardiovascular	0-1	Percent change	1.46	0.74	2.19	temperature, RH, mean wind speed and atmospheric pressure, day of the week, holidays, PM10, NO2 and SO2
83	A3	Gender, Age and Season as Modifiers of the Effects of Diurnal Temperature Range on Emergency Room Admissions for Cause-Specific Cardiovascular Disease among the Elderly in Beijing	Zheng	2016	Beijing	3	-	Female	>65	11020	Poisson generalized additive model (GAM)	-	9.85 ± 3.58	1	Emergency Room Admissions	All cardiovascular	0-2	Percent change	1.46	0.62	2.31	temperature, RH, mean wind speed and atmospheric pressure, day of the week, holidays, PM10, NO2 and SO2
84	A3	Gender, Age and Season as Modifiers of the Effects of Diurnal Temperature Range on Emergency Room Admissions for Cause-Specific Cardiovascular Disease among the Elderly in Beijing	Zheng	2016	Beijing	3	-	Female	>65	11020	Poisson generalized additive model (GAM)	-	9.85 ± 3.58	1	Emergency Room Admissions	All cardiovascular	0-3	Percent change	1.16	0.22	2.1	temperature, RH, mean wind speed and atmospheric pressure, day of the week, holidays, PM10, NO2 and SO2
85	A3	Gender, Age and Season as Modifiers of the Effects of Diurnal Temperature Range on Emergency Room Admissions for Cause-Specific Cardiovascular Disease among the Elderly in Beijing	Zheng	2016	Beijing	3	-	Female	>65	11020	Poisson generalized additive model (GAM)	-	9.85 ± 3.58	1	Emergency Room Admissions	All cardiovascular	0-4	Percent change	0.99	-0.03	2.02	temperature, RH, mean wind speed and atmospheric pressure, day of the week, holidays, PM10, NO2 and SO2
86	A3	Gender, Age and Season as Modifiers of the Effects of Diurnal Temperature Range on Emergency Room Admissions for Cause-Specific Cardiovascular Disease among the Elderly in Beijing	Zheng	2016	Beijing	3	-	Male	>65	2601	Poisson generalized additive model (GAM)	-	9.85 ± 3.58	1	Emergency Room Admissions	Hypertensive Disease	0	Percent change	-0.46	-1.61	0.7	temperature, relative humidity, mean wind speed and atmospheric pressure, day of the week (DOW) and public holidays (Holiday). PM10, NO2 and SO2
87	A3	Gender, Age and Season as Modifiers of the Effects of Diurnal Temperature Range on Emergency Room Admissions for Cause-Specific Cardiovascular Disease among the Elderly in Beijing	Zheng	2016	Beijing	3	-	Male	>65	2601	Poisson generalized additive model (GAM)	-	9.85 ± 3.58	1	Emergency Room Admissions	Hypertensive Disease	1	Percent change	0.16	-1.04	1.38	temperature, RH, mean wind speed and atmospheric pressure, day of the week, holidays, PM10, NO2 and SO2
88	A3	Gender, Age and Season as Modifiers of the Effects of Diurnal Temperature Range on Emergency Room Admissions for Cause-Specific Cardiovascular Disease among the Elderly in Beijing	Zheng	2016	Beijing	3	-	Male	>65	2601	Poisson generalized additive model (GAM)	-	9.85 ± 3.58	1	Emergency Room Admissions	Hypertensive Disease	2	Percent change	0.19	-0.99	1.39	temperature, RH, mean wind speed and atmospheric pressure, day of the week, holidays, PM10, NO2 and SO3
89	A3	Gender, Age and Season as Modifiers of the Effects of Diurnal Temperature Range on Emergency Room Admissions for Cause-Specific Cardiovascular Disease among the Elderly in Beijing	Zheng	2016	Beijing	3	-	Male	>65	2601	Poisson generalized additive model (GAM)	-	9.85 ± 3.58	1	Emergency Room Admissions	Hypertensive Disease	3	Percent change	0.4	-0.75	1.57	temperature, RH, mean wind speed and atmospheric pressure, day of the week, holidays, PM10, NO2 and SO4
90	A3	Gender, Age and Season as Modifiers of the Effects of Diurnal Temperature Range on Emergency Room Admissions for Cause-Specific Cardiovascular Disease among the Elderly in Beijing	Zheng	2016	Beijing	3	-	Male	>65	2601	Poisson generalized additive model (GAM)	-	9.85 ± 3.58	1	Emergency Room Admissions	Hypertensive Disease	4	Percent change	0.63	-0.5	1.78	temperature, RH, mean wind speed and atmospheric pressure, day of the week, holidays, PM10, NO2 and SO5
91	A3	Gender, Age and Season as Modifiers of the Effects of Diurnal Temperature Range on Emergency Room Admissions for Cause-Specific Cardiovascular Disease among the Elderly in Beijing	Zheng	2016	Beijing	3	-	Male	>65	2601	Poisson generalized additive model (GAM)	-	9.85 ± 3.58	1	Emergency Room Admissions	Hypertensive Disease	0-1	Percent change	-0.25	-1.68	1.21	temperature, RH, mean wind speed and atmospheric pressure, day of the week, holidays, PM10, NO2 and SO6
92	A3	Gender, Age and Season as Modifiers of the Effects of Diurnal Temperature Range on Emergency Room Admissions for Cause-Specific Cardiovascular Disease among the Elderly in Beijing	Zheng	2016	Beijing	3	-	Male	>65	2601	Poisson generalized additive model (GAM)	-	9.85 ± 3.58	1	Emergency Room Admissions	Hypertensive Disease	0-2	Percent change	-0.09	-1.75	1.6	temperature, RH, mean wind speed and atmospheric pressure, day of the week, holidays, PM10, NO2 and SO7
93	A3	Gender, Age and Season as Modifiers of the Effects of Diurnal Temperature Range on Emergency Room Admissions for Cause-Specific Cardiovascular Disease among the Elderly in Beijing	Zheng	2016	Beijing	3	-	Male	>65	2601	Poisson generalized additive model (GAM)	-	9.85 ± 3.58	1	Emergency Room Admissions	Hypertensive Disease	0-3	Percent change	0.19	-1.64	2.06	temperature, RH, mean wind speed and atmospheric pressure, day of the week, holidays, PM10, NO2 and SO8
94	A3	Gender, Age and Season as Modifiers of the Effects of Diurnal Temperature Range on Emergency Room Admissions for Cause-Specific Cardiovascular Disease among the Elderly in Beijing	Zheng	2016	Beijing	3	-	Male	>65	2601	Poisson generalized additive model (GAM)	-	9.85 ± 3.58	1	Emergency Room Admissions	Hypertensive Disease	0-4	Percent change	0.59	-1.39	2.62	temperature, RH, mean wind speed and atmospheric pressure, day of the week, holidays, PM10, NO2 and SO9
95	A3	Gender, Age and Season as Modifiers of the Effects of Diurnal Temperature Range on Emergency Room Admissions for Cause-Specific Cardiovascular Disease among the Elderly in Beijing	Zheng	2016	Beijing	3	-	Female	>65	3450	Poisson generalized additive model (GAM)	-	9.85 ± 3.58	1	Emergency Room Admissions	Hypertensive Disease	0	Percent change	0.83	-0.15	1.83	temperature, relative humidity, mean wind speed and atmospheric pressure, day of the week (DOW) and public holidays (Holiday). PM10, NO2 and SO2
96	A3	Gender, Age and Season as Modifiers of the Effects of Diurnal Temperature Range on Emergency Room Admissions for Cause-Specific Cardiovascular Disease among the Elderly in Beijing	Zheng	2016	Beijing	3	-	Female	>65	3450	Poisson generalized additive model (GAM)	-	9.85 ± 3.58	1	Emergency Room Admissions	Hypertensive Disease	1	Percent change	0.23	-0.85	1.33	temperature, RH, mean wind speed and atmospheric pressure, day of the week, holidays, PM10, NO2 and SO2
97	A3	Gender, Age and Season as Modifiers of the Effects of Diurnal Temperature Range on Emergency Room Admissions for Cause-Specific Cardiovascular Disease among the Elderly in Beijing	Zheng	2016	Beijing	3	-	Female	>65	3450	Poisson generalized additive model (GAM)	-	9.85 ± 3.58	1	Emergency Room Admissions	Hypertensive Disease	2	Percent change	0.08	-0.97	1.13	temperature, RH, mean wind speed and atmospheric pressure, day of the week, holidays, PM10, NO2 and SO3
98	A3	Gender, Age and Season as Modifiers of the Effects of Diurnal Temperature Range on Emergency Room Admissions for Cause-Specific Cardiovascular Disease among the Elderly in Beijing	Zheng	2016	Beijing	3	-	Female	>65	3450	Poisson generalized additive model (GAM)	-	9.85 ± 3.58	1	Emergency Room Admissions	Hypertensive Disease	3	Percent change	-0.33	-1.34	0.69	temperature, RH, mean wind speed and atmospheric pressure, day of the week, holidays, PM10, NO2 and SO4
99	A3	Gender, Age and Season as Modifiers of the Effects of Diurnal Temperature Range on Emergency Room Admissions for Cause-Specific Cardiovascular Disease among the Elderly in Beijing	Zheng	2016	Beijing	3	-	Female	>65	3450	Poisson generalized additive model (GAM)	-	9.85 ± 3.58	1	Emergency Room Admissions	Hypertensive Disease	4	Percent change	-0.22	-1.21	0.79	temperature, RH, mean wind speed and atmospheric pressure, day of the week, holidays, PM10, NO2 and SO5
100	A3	Gender, Age and Season as Modifiers of the Effects of Diurnal Temperature Range on Emergency Room Admissions for Cause-Specific Cardiovascular Disease among the Elderly in Beijing	Zheng	2016	Beijing	3	-	Female	>65	3450	Poisson generalized additive model (GAM)	-	9.85 ± 3.58	1	Emergency Room Admissions	Hypertensive Disease	0-1	Percent change	0.68	-0.67	2.05	temperature, RH, mean wind speed and atmospheric pressure, day of the week, holidays, PM10, NO2 and SO6
101	A3	Gender, Age and Season as Modifiers of the Effects of Diurnal Temperature Range on Emergency Room Admissions for Cause-Specific Cardiovascular Disease among the Elderly in Beijing	Zheng	2016	Beijing	3	-	Female	>65	3450	Poisson generalized additive model (GAM)	-	9.85 ± 3.58	1	Emergency Room Admissions	Hypertensive Disease	0-2	Percent change	0.66	-0.91	2.26	temperature, RH, mean wind speed and atmospheric pressure, day of the week, holidays, PM10, NO2 and SO7
102	A3	Gender, Age and Season as Modifiers of the Effects of Diurnal Temperature Range on Emergency Room Admissions for Cause-Specific Cardiovascular Disease among the Elderly in Beijing	Zheng	2016	Beijing	3	-	Female	>65	3450	Poisson generalized additive model (GAM)	-	9.85 ± 3.58	1	Emergency Room Admissions	Hypertensive Disease	0-3	Percent change	0.35	-1.37	2.1	temperature, RH, mean wind speed and atmospheric pressure, day of the week, holidays, PM10, NO2 and SO8
103	A3	Gender, Age and Season as Modifiers of the Effects of Diurnal Temperature Range on Emergency Room Admissions for Cause-Specific Cardiovascular Disease among the Elderly in Beijing	Zheng	2016	Beijing	3	-	Female	>65	3450	Poisson generalized additive model (GAM)	-	9.85 ± 3.58	1	Emergency Room Admissions	Hypertensive Disease	0-4	Percent change	0.16	-1.69	2.04	temperature, RH, mean wind speed and atmospheric pressure, day of the week, holidays, PM10, NO2 and SO9
104	A3	Gender, Age and Season as Modifiers of the Effects of Diurnal Temperature Range on Emergency Room Admissions for Cause-Specific Cardiovascular Disease among the Elderly in Beijing	Zheng	2016	Beijing	3	-	Male	>65	3291	Poisson generalized additive model (GAM)	-	9.85 ± 3.58	1	Emergency Room Admissions	IHD	0	Percent change	-0.14	-1.23	0.96	temperature, relative humidity, mean wind speed and atmospheric pressure, day of the week (DOW) and public holidays (Holiday). PM10, NO2 and SO2
105	A3	Gender, Age and Season as Modifiers of the Effects of Diurnal Temperature Range on Emergency Room Admissions for Cause-Specific Cardiovascular Disease among the Elderly in Beijing	Zheng	2016	Beijing	3	-	Male	>65	3291	Poisson generalized additive model (GAM)	-	9.85 ± 3.58	1	Emergency Room Admissions	IHD	1	Percent change	0.88	-0.24	2.01	temperature, RH, mean wind speed and atmospheric pressure, day of the week, holidays, PM10, NO2 and SO2
106	A3	Gender, Age and Season as Modifiers of the Effects of Diurnal Temperature Range on Emergency Room Admissions for Cause-Specific Cardiovascular Disease among the Elderly in Beijing	Zheng	2016	Beijing	3	-	Male	>65	3291	Poisson generalized additive model (GAM)	-	9.85 ± 3.58	1	Emergency Room Admissions	IHD	2	Percent change	0.82	-0.26	1.91	temperature, RH, mean wind speed and atmospheric pressure, day of the week, holidays, PM10, NO2 and SO3
107	A3	Gender, Age and Season as Modifiers of the Effects of Diurnal Temperature Range on Emergency Room Admissions for Cause-Specific Cardiovascular Disease among the Elderly in Beijing	Zheng	2016	Beijing	3	-	Male	>65	3291	Poisson generalized additive model (GAM)	-	9.85 ± 3.58	1	Emergency Room Admissions	IHD	3	Percent change	0.78	-0.26	1.84	temperature, RH, mean wind speed and atmospheric pressure, day of the week, holidays, PM10, NO2 and SO4
108	A3	Gender, Age and Season as Modifiers of the Effects of Diurnal Temperature Range on Emergency Room Admissions for Cause-Specific Cardiovascular Disease among the Elderly in Beijing	Zheng	2016	Beijing	3	-	Male	>65	3291	Poisson generalized additive model (GAM)	-	9.85 ± 3.58	1	Emergency Room Admissions	IHD	4	Percent change	0	-1.02	1.03	temperature, RH, mean wind speed and atmospheric pressure, day of the week, holidays, PM10, NO2 and SO5
109	A3	Gender, Age and Season as Modifiers of the Effects of Diurnal Temperature Range on Emergency Room Admissions for Cause-Specific Cardiovascular Disease among the Elderly in Beijing	Zheng	2016	Beijing	3	-	Male	>65	3291	Poisson generalized additive model (GAM)	-	9.85 ± 3.58	1	Emergency Room Admissions	IHD	0-1	Percent change	0.57	-0.81	1.96	temperature, RH, mean wind speed and atmospheric pressure, day of the week, holidays, PM10, NO2 and SO6
110	A3	Gender, Age and Season as Modifiers of the Effects of Diurnal Temperature Range on Emergency Room Admissions for Cause-Specific Cardiovascular Disease among the Elderly in Beijing	Zheng	2016	Beijing	3	-	Male	>65	3291	Poisson generalized additive model (GAM)	-	9.85 ± 3.58	1	Emergency Room Admissions	IHD	0-2	Percent change	1.12	-0.49	2.75	temperature, RH, mean wind speed and atmospheric pressure, day of the week, holidays, PM10, NO2 and SO7
111	A3	Gender, Age and Season as Modifiers of the Effects of Diurnal Temperature Range on Emergency Room Admissions for Cause-Specific Cardiovascular Disease among the Elderly in Beijing	Zheng	2016	Beijing	3	-	Male	>65	3291	Poisson generalized additive model (GAM)	-	9.85 ± 3.58	1	Emergency Room Admissions	IHD	0-3	Percent change	1.56	-0.2	3.35	temperature, RH, mean wind speed and atmospheric pressure, day of the week, holidays, PM10, NO2 and SO8
112	A3	Gender, Age and Season as Modifiers of the Effects of Diurnal Temperature Range on Emergency Room Admissions for Cause-Specific Cardiovascular Disease among the Elderly in Beijing	Zheng	2016	Beijing	3	-	Male	>65	3291	Poisson generalized additive model (GAM)	-	9.85 ± 3.58	1	Emergency Room Admissions	IHD	0-4	Percent change	1.43	-0.45	3.34	temperature, RH, mean wind speed and atmospheric pressure, day of the week, holidays, PM10, NO2 and SO9
113	A3	Gender, Age and Season as Modifiers of the Effects of Diurnal Temperature Range on Emergency Room Admissions for Cause-Specific Cardiovascular Disease among the Elderly in Beijing	Zheng	2016	Beijing	3	-	Female	>65	3444	Poisson generalized additive model (GAM)	-	9.85 ± 3.58	1	Emergency Room Admissions	IHD	0	Percent change	1.26	0.22	2.31	temperature, relative humidity, mean wind speed and atmospheric pressure, day of the week (DOW) and public holidays (Holiday). PM10, NO2 and SO2
114	A3	Gender, Age and Season as Modifiers of the Effects of Diurnal Temperature Range on Emergency Room Admissions for Cause-Specific Cardiovascular Disease among the Elderly in Beijing	Zheng	2016	Beijing	3	-	Female	>65	3444	Poisson generalized additive model (GAM)	-	9.85 ± 3.58	1	Emergency Room Admissions	IHD	1	Percent change	0.79	-0.28	1.86	temperature, RH, mean wind speed and atmospheric pressure, day of the week, holidays, PM10, NO2 and SO2
115	A3	Gender, Age and Season as Modifiers of the Effects of Diurnal Temperature Range on Emergency Room Admissions for Cause-Specific Cardiovascular Disease among the Elderly in Beijing	Zheng	2016	Beijing	3	-	Female	>65	3444	Poisson generalized additive model (GAM)	-	9.85 ± 3.58	1	Emergency Room Admissions	IHD	2	Percent change	0.47	-0.57	1.52	temperature, RH, mean wind speed and atmospheric pressure, day of the week, holidays, PM10, NO2 and SO3
116	A3	Gender, Age and Season as Modifiers of the Effects of Diurnal Temperature Range on Emergency Room Admissions for Cause-Specific Cardiovascular Disease among the Elderly in Beijing	Zheng	2016	Beijing	3	-	Female	>65	3444	Poisson generalized additive model (GAM)	-	9.85 ± 3.58	1	Emergency Room Admissions	IHD	3	Percent change	-0.38	-1.39	0.64	temperature, RH, mean wind speed and atmospheric pressure, day of the week, holidays, PM10, NO2 and SO4
117	A3	Gender, Age and Season as Modifiers of the Effects of Diurnal Temperature Range on Emergency Room Admissions for Cause-Specific Cardiovascular Disease among the Elderly in Beijing	Zheng	2016	Beijing	3	-	Female	>65	3444	Poisson generalized additive model (GAM)	-	9.85 ± 3.58	1	Emergency Room Admissions	IHD	4	Percent change	-0.24	-1.24	0.77	temperature, RH, mean wind speed and atmospheric pressure, day of the week, holidays, PM10, NO2 and SO5
118	A3	Gender, Age and Season as Modifiers of the Effects of Diurnal Temperature Range on Emergency Room Admissions for Cause-Specific Cardiovascular Disease among the Elderly in Beijing	Zheng	2016	Beijing	3	-	Female	>65	3444	Poisson generalized additive model (GAM)	-	9.85 ± 3.58	1	Emergency Room Admissions	IHD	0-1	Percent change	1.55	0.26	2.86	temperature, RH, mean wind speed and atmospheric pressure, day of the week, holidays, PM10, NO2 and SO6
119	A3	Gender, Age and Season as Modifiers of the Effects of Diurnal Temperature Range on Emergency Room Admissions for Cause-Specific Cardiovascular Disease among the Elderly in Beijing	Zheng	2016	Beijing	3	-	Female	>65	3444	Poisson generalized additive model (GAM)	-	9.85 ± 3.58	1	Emergency Room Admissions	IHD	0-2	Percent change	1.71	0.21	3.23	temperature, RH, mean wind speed and atmospheric pressure, day of the week, holidays, PM10, NO2 and SO7
120	A3	Gender, Age and Season as Modifiers of the Effects of Diurnal Temperature Range on Emergency Room Admissions for Cause-Specific Cardiovascular Disease among the Elderly in Beijing	Zheng	2016	Beijing	3	-	Female	>65	3444	Poisson generalized additive model (GAM)	-	9.85 ± 3.58	1	Emergency Room Admissions	IHD	0-3	Percent change	1.3	-0.34	2.97	temperature, RH, mean wind speed and atmospheric pressure, day of the week, holidays, PM10, NO2 and SO8
121	A3	Gender, Age and Season as Modifiers of the Effects of Diurnal Temperature Range on Emergency Room Admissions for Cause-Specific Cardiovascular Disease among the Elderly in Beijing	Zheng	2016	Beijing	3	-	Female	>65	3444	Poisson generalized additive model (GAM)	-	9.85 ± 3.58	1	Emergency Room Admissions	IHD	0-4	Percent change	1.06	-0.7	2.85	temperature, RH, mean wind speed and atmospheric pressure, day of the week, holidays, PM10, NO2 and SO9
122	A3	Gender, Age and Season as Modifiers of the Effects of Diurnal Temperature Range on Emergency Room Admissions for Cause-Specific Cardiovascular Disease among the Elderly in Beijing	Zheng	2016	Beijing	3	-	Male	>65	4342	Poisson generalized additive model (GAM)	-	9.85 ± 3.58	1	Emergency Room Admissions	Cerebrovascular	0	Percent change	0.81	-0.08	1.7	temperature, relative humidity, mean wind speed and atmospheric pressure, day of the week (DOW) and public holidays (Holiday). PM10, NO2 and SO2
123	A3	Gender, Age and Season as Modifiers of the Effects of Diurnal Temperature Range on Emergency Room Admissions for Cause-Specific Cardiovascular Disease among the Elderly in Beijing	Zheng	2016	Beijing	3	-	Male	>65	4342	Poisson generalized additive model (GAM)	-	9.85 ± 3.58	1	Emergency Room Admissions	Cerebrovascular	1	Percent change	0.61	-0.32	1.54	temperature, RH, mean wind speed and atmospheric pressure, day of the week, holidays, PM10, NO2 and SO2
124	A3	Gender, Age and Season as Modifiers of the Effects of Diurnal Temperature Range on Emergency Room Admissions for Cause-Specific Cardiovascular Disease among the Elderly in Beijing	Zheng	2016	Beijing	3	-	Male	>65	4342	Poisson generalized additive model (GAM)	-	9.85 ± 3.58	1	Emergency Room Admissions	Cerebrovascular	2	Percent change	0.49	-0.41	1.4	temperature, RH, mean wind speed and atmospheric pressure, day of the week, holidays, PM10, NO2 and SO3
125	A3	Gender, Age and Season as Modifiers of the Effects of Diurnal Temperature Range on Emergency Room Admissions for Cause-Specific Cardiovascular Disease among the Elderly in Beijing	Zheng	2016	Beijing	3	-	Male	>65	4342	Poisson generalized additive model (GAM)	-	9.85 ± 3.58	1	Emergency Room Admissions	Cerebrovascular	3	Percent change	0.87	-0.01	1.76	temperature, RH, mean wind speed and atmospheric pressure, day of the week, holidays, PM10, NO2 and SO4
126	A3	Gender, Age and Season as Modifiers of the Effects of Diurnal Temperature Range on Emergency Room Admissions for Cause-Specific Cardiovascular Disease among the Elderly in Beijing	Zheng	2016	Beijing	3	-	Male	>65	4342	Poisson generalized additive model (GAM)	-	9.85 ± 3.58	1	Emergency Room Admissions	Cerebrovascular	4	Percent change	0.41	-0.46	1.29	temperature, RH, mean wind speed and atmospheric pressure, day of the week, holidays, PM10, NO2 and SO5
127	A3	Gender, Age and Season as Modifiers of the Effects of Diurnal Temperature Range on Emergency Room Admissions for Cause-Specific Cardiovascular Disease among the Elderly in Beijing	Zheng	2016	Beijing	3	-	Male	>65	4342	Poisson generalized additive model (GAM)	-	9.85 ± 3.58	1	Emergency Room Admissions	Cerebrovascular	0-1	Percent change	1.08	-0.02	2.19	temperature, RH, mean wind speed and atmospheric pressure, day of the week, holidays, PM10, NO2 and SO6
128	A3	Gender, Age and Season as Modifiers of the Effects of Diurnal Temperature Range on Emergency Room Admissions for Cause-Specific Cardiovascular Disease among the Elderly in Beijing	Zheng	2016	Beijing	3	-	Male	>65	4342	Poisson generalized additive model (GAM)	-	9.85 ± 3.58	1	Emergency Room Admissions	Cerebrovascular	0-2	Percent change	1.33	0.06	2.61	temperature, RH, mean wind speed and atmospheric pressure, day of the week, holidays, PM10, NO2 and SO7
129	A3	Gender, Age and Season as Modifiers of the Effects of Diurnal Temperature Range on Emergency Room Admissions for Cause-Specific Cardiovascular Disease among the Elderly in Beijing	Zheng	2016	Beijing	3	-	Male	>65	4342	Poisson generalized additive model (GAM)	-	9.85 ± 3.58	1	Emergency Room Admissions	Cerebrovascular	0-3	Percent change	1.95	0.44	3.48	temperature, RH, mean wind speed and atmospheric pressure, day of the week, holidays, PM10, NO2 and SO8
130	A3	Gender, Age and Season as Modifiers of the Effects of Diurnal Temperature Range on Emergency Room Admissions for Cause-Specific Cardiovascular Disease among the Elderly in Beijing	Zheng	2016	Beijing	3	-	Male	>65	4342	Poisson generalized additive model (GAM)	-	9.85 ± 3.58	1	Emergency Room Admissions	Cerebrovascular	0-4	Percent change	2.13	0.51	3.77	temperature, RH, mean wind speed and atmospheric pressure, day of the week, holidays, PM10, NO2 and SO9
131	A3	Gender, Age and Season as Modifiers of the Effects of Diurnal Temperature Range on Emergency Room Admissions for Cause-Specific Cardiovascular Disease among the Elderly in Beijing	Zheng	2016	Beijing	3	-	Female	>65	3860	Poisson generalized additive model (GAM)	-	9.85 ± 3.58	1	Emergency Room Admissions	Cerebrovascular	0	Percent change	1.01	0.06	1.97	temperature, relative humidity, mean wind speed and atmospheric pressure, day of the week (DOW) and public holidays (Holiday). PM10, NO2 and SO2
132	A3	Gender, Age and Season as Modifiers of the Effects of Diurnal Temperature Range on Emergency Room Admissions for Cause-Specific Cardiovascular Disease among the Elderly in Beijing	Zheng	2016	Beijing	3	-	Female	>65	3860	Poisson generalized additive model (GAM)	-	9.85 ± 3.58	1	Emergency Room Admissions	Cerebrovascular	1	Percent change	1.07	0.09	2.07	temperature, RH, mean wind speed and atmospheric pressure, day of the week, holidays, PM10, NO2 and SO2
133	A3	Gender, Age and Season as Modifiers of the Effects of Diurnal Temperature Range on Emergency Room Admissions for Cause-Specific Cardiovascular Disease among the Elderly in Beijing	Zheng	2016	Beijing	3	-	Female	>65	3860	Poisson generalized additive model (GAM)	-	9.85 ± 3.58	1	Emergency Room Admissions	Cerebrovascular	2	Percent change	0.24	-0.73	1.22	temperature, RH, mean wind speed and atmospheric pressure, day of the week, holidays, PM10, NO2 and SO3
134	A3	Gender, Age and Season as Modifiers of the Effects of Diurnal Temperature Range on Emergency Room Admissions for Cause-Specific Cardiovascular Disease among the Elderly in Beijing	Zheng	2016	Beijing	3	-	Female	>65	3860	Poisson generalized additive model (GAM)	-	9.85 ± 3.58	1	Emergency Room Admissions	Cerebrovascular	3	Percent change	0.18	0.77	1.13	temperature, RH, mean wind speed and atmospheric pressure, day of the week, holidays, PM10, NO2 and SO4
135	A3	Gender, Age and Season as Modifiers of the Effects of Diurnal Temperature Range on Emergency Room Admissions for Cause-Specific Cardiovascular Disease among the Elderly in Beijing	Zheng	2016	Beijing	3	-	Female	>65	3860	Poisson generalized additive model (GAM)	-	9.85 ± 3.58	1	Emergency Room Admissions	Cerebrovascular	4	Percent change	-0.21	-1.15	0.73	temperature, RH, mean wind speed and atmospheric pressure, day of the week, holidays, PM10, NO2 and SO5
136	A3	Gender, Age and Season as Modifiers of the Effects of Diurnal Temperature Range on Emergency Room Admissions for Cause-Specific Cardiovascular Disease among the Elderly in Beijing	Zheng	2016	Beijing	3	-	Female	>65	3860	Poisson generalized additive model (GAM)	-	9.85 ± 3.58	1	Emergency Room Admissions	Cerebrovascular	0-1	Percent change	1.54	0.37	2.73	temperature, RH, mean wind speed and atmospheric pressure, day of the week, holidays, PM10, NO2 and SO6
137	A3	Gender, Age and Season as Modifiers of the Effects of Diurnal Temperature Range on Emergency Room Admissions for Cause-Specific Cardiovascular Disease among the Elderly in Beijing	Zheng	2016	Beijing	3	-	Female	>65	3860	Poisson generalized additive model (GAM)	-	9.85 ± 3.58	1	Emergency Room Admissions	Cerebrovascular	0-2	Percent change	1.55	0.19	2.93	temperature, RH, mean wind speed and atmospheric pressure, day of the week, holidays, PM10, NO2 and SO7
138	A3	Gender, Age and Season as Modifiers of the Effects of Diurnal Temperature Range on Emergency Room Admissions for Cause-Specific Cardiovascular Disease among the Elderly in Beijing	Zheng	2016	Beijing	3	-	Female	>65	3860	Poisson generalized additive model (GAM)	-	9.85 ± 3.58	1	Emergency Room Admissions	Cerebrovascular	0-3	Percent change	1.53	0.03	3.04	temperature, RH, mean wind speed and atmospheric pressure, day of the week, holidays, PM10, NO2 and SO8
139	A3	Gender, Age and Season as Modifiers of the Effects of Diurnal Temperature Range on Emergency Room Admissions for Cause-Specific Cardiovascular Disease among the Elderly in Beijing	Zheng	2016	Beijing	3	-	Female	>65	3860	Poisson generalized additive model (GAM)	-	9.85 ± 3.58	1	Emergency Room Admissions	Cerebrovascular	0-4	Percent change	1.29	-0.31	2.92	temperature, RH, mean wind speed and atmospheric pressure, day of the week, holidays, PM10, NO2 and SO9
140	A4	Impact of diurnal temperature range on hospital admissions for cardiovascular disease in Jiuquan, China	Zhai	2021	Jiuquan	2	-	Both	All	12210	Poisson generalized additive model (GAM)	High DTR (19 degree) comparing to reference 3.5 dgree	14.00 ± 3.50	-	Hospital admission	All cardiovascular	0	RR	1.024	0.882	1.189	temperature, RH, DOW and Holiday
141	A4	Impact of diurnal temperature range on hospital admissions for cardiovascular disease in Jiuquan, China	Zhai	2021	Jiuquan	2	-	Both	All	12210	Poisson generalized additive model (GAM)	High DTR (19 degree) comparing to reference 3.5 dgree	14.00 ± 3.50	-	Hospital admission	All cardiovascular	0-1	RR	1.026	0.84	1.253	temperature, RH, DOW and Holiday
142	A4	Impact of diurnal temperature range on hospital admissions for cardiovascular disease in Jiuquan, China	Zhai	2021	Jiuquan	2	-	Both	All	12210	Poisson generalized additive model (GAM)	High DTR (19 degree) comparing to reference 3.5 dgree	14.00 ± 3.50	-	Hospital admission	All cardiovascular	0-3	RR	1.068	0.802	1.423	temperature, RH, DOW and Holiday
143	A4	Impact of diurnal temperature range on hospital admissions for cardiovascular disease in Jiuquan, China	Zhai	2021	Jiuquan	2	-	Both	All	12210	Poisson generalized additive model (GAM)	High DTR (19 degree) comparing to reference 3.5 dgree	14.00 ± 3.50	-	Hospital admission	All cardiovascular	0-5	RR	1.177	0.831	1.666	temperature, RH, DOW and Holiday
144	A4	Impact of diurnal temperature range on hospital admissions for cardiovascular disease in Jiuquan, China	Zhai	2021	Jiuquan	2	-	Both	All	12210	Poisson generalized additive model (GAM)	High DTR (19 degree) comparing to reference 3.5 dgree	14.00 ± 3.50	-	Hospital admission	All cardiovascular	0-7	RR	1.306	0.869	1.962	temperature, RH, DOW and Holiday
145	A4	Impact of diurnal temperature range on hospital admissions for cardiovascular disease in Jiuquan, China	Zhai	2021	Jiuquan	2	-	Both	All	12210	Poisson generalized additive model (GAM)	High DTR (19 degree) comparing to reference 3.5 dgree	14.00 ± 3.50	-	Hospital admission	All cardiovascular	0-14	RR	1.663	0.946	2.92	temperature, RH, DOW and Holiday
146	A4	Impact of diurnal temperature range on hospital admissions for cardiovascular disease in Jiuquan, China	Zhai	2021	Jiuquan	2	-	Both	All	12210	Poisson generalized additive model (GAM)	High DTR (19 degree) comparing to reference 3.5 dgree	14.00 ± 3.50	-	Hospital admission	All cardiovascular	0-21	RR	1.664	0.821	3.372	temperature, RH, DOW and Holiday
147	A4	Impact of diurnal temperature range on hospital admissions for cardiovascular disease in Jiuquan, China	Zhai	2021	Jiuquan	2	-	Both	All	12210	Poisson generalized additive model (GAM)	Low DTR 8 degree) comparing to reference 3.5 dgree	14.00 ± 3.50	-	Hospital admission	All cardiovascular	0	RR	1.035	0.926	1.157	temperature, RH, DOW and Holiday
148	A4	Impact of diurnal temperature range on hospital admissions for cardiovascular disease in Jiuquan, China	Zhai	2021	Jiuquan	2	-	Both	All	12210	Poisson generalized additive model (GAM)	Low DTR 8 degree) comparing to reference 3.5 dgree	14.00 ± 3.50	-	Hospital admission	All cardiovascular	0-1	RR	1.075	0.928	1.245	temperature, RH, DOW and Holiday
149	A4	Impact of diurnal temperature range on hospital admissions for cardiovascular disease in Jiuquan, China	Zhai	2021	Jiuquan	2	-	Both	All	12210	Poisson generalized additive model (GAM)	Low DTR 8 degree) comparing to reference 3.5 dgree	14.00 ± 3.50	-	Hospital admission	All cardiovascular	0-3	RR	1.22	0.987	1.509	temperature, RH, DOW and Holiday
150	A4	Impact of diurnal temperature range on hospital admissions for cardiovascular disease in Jiuquan, China	Zhai	2021	Jiuquan	2	-	Both	All	12210	Poisson generalized additive model (GAM)	Low DTR 8 degree) comparing to reference 3.5 dgree	14.00 ± 3.50	-	Hospital admission	All cardiovascular	0-5	RR	1.442	1.108	1.877	temperature, RH, DOW and Holiday
151	A4	Impact of diurnal temperature range on hospital admissions for cardiovascular disease in Jiuquan, China	Zhai	2021	Jiuquan	2	-	Both	All	12210	Poisson generalized additive model (GAM)	Low DTR 8 degree) comparing to reference 3.5 dgree	14.00 ± 3.50	-	Hospital admission	All cardiovascular	0-7	RR	1.679	1.225	2.302	temperature, RH, DOW and Holiday
152	A4	Impact of diurnal temperature range on hospital admissions for cardiovascular disease in Jiuquan, China	Zhai	2021	Jiuquan	2	-	Both	All	12210	Poisson generalized additive model (GAM)	Low DTR 8 degree) comparing to reference 3.5 dgree	14.00 ± 3.50	-	Hospital admission	All cardiovascular	0-14	RR	2.19	1.404	3.416	temperature, RH, DOW and Holiday
153	A4	Impact of diurnal temperature range on hospital admissions for cardiovascular disease in Jiuquan, China	Zhai	2021	Jiuquan	2	-	Both	All	12210	Poisson generalized additive model (GAM)	Low DTR 8 degree) comparing to reference 3.5 dgree	14.00 ± 3.50	-	Hospital admission	All cardiovascular	0-21	RR	1.936	1.106	3.389	temperature, RH, DOW and Holiday
154	A4	Impact of diurnal temperature range on hospital admissions for cardiovascular disease in Jiuquan, China	Zhai	2021	Jiuquan	2	-	Male	All	6464	Poisson generalized additive model (GAM)	High DTR (19 degree) comparing to reference 3.5 dgree	14.00 ± 3.50	-	Hospital admission	All cardiovascular	0	RR	1.147	0.926	1.421	temperature, RH, DOW and Holiday
155	A4	Impact of diurnal temperature range on hospital admissions for cardiovascular disease in Jiuquan, China	Zhai	2021	Jiuquan	2	-	Male	All	6464	Poisson generalized additive model (GAM)	High DTR (19 degree) comparing to reference 3.5 dgree	14.00 ± 3.50	-	Hospital admission	All cardiovascular	0-1	RR	1.214	0.912	1.616	temperature, RH, DOW and Holiday
156	A4	Impact of diurnal temperature range on hospital admissions for cardiovascular disease in Jiuquan, China	Zhai	2021	Jiuquan	2	-	Male	All	6464	Poisson generalized additive model (GAM)	High DTR (19 degree) comparing to reference 3.5 dgree	14.00 ± 3.50	-	Hospital admission	All cardiovascular	0-3	RR	1.298	0.863	1.95	temperature, RH, DOW and Holiday
157	A4	Impact of diurnal temperature range on hospital admissions for cardiovascular disease in Jiuquan, China	Zhai	2021	Jiuquan	2	-	Male	All	6464	Poisson generalized additive model (GAM)	High DTR (19 degree) comparing to reference 3.5 dgree	14.00 ± 3.50	-	Hospital admission	All cardiovascular	0-5	RR	1.406	0.86	2.298	temperature, RH, DOW and Holiday
158	A4	Impact of diurnal temperature range on hospital admissions for cardiovascular disease in Jiuquan, China	Zhai	2021	Jiuquan	2	-	Male	All	6464	Poisson generalized additive model (GAM)	High DTR (19 degree) comparing to reference 3.5 dgree	14.00 ± 3.50	-	Hospital admission	All cardiovascular	0-7	RR	1.511	0.852	2.678	temperature, RH, DOW and Holiday
159	A4	Impact of diurnal temperature range on hospital admissions for cardiovascular disease in Jiuquan, China	Zhai	2021	Jiuquan	2	-	Male	All	6464	Poisson generalized additive model (GAM)	High DTR (19 degree) comparing to reference 3.5 dgree	14.00 ± 3.50	-	Hospital admission	All cardiovascular	0-14	RR	1.656	0.755	3.631	temperature, RH, DOW and Holiday
160	A4	Impact of diurnal temperature range on hospital admissions for cardiovascular disease in Jiuquan, China	Zhai	2021	Jiuquan	2	-	Male	All	6464	Poisson generalized additive model (GAM)	High DTR (19 degree) comparing to reference 3.5 dgree	14.00 ± 3.50	-	Hospital admission	All cardiovascular	0-21	RR	1.369	0.513	3.655	temperature, RH, DOW and Holiday
161	A4	Impact of diurnal temperature range on hospital admissions for cardiovascular disease in Jiuquan, China	Zhai	2021	Jiuquan	2	-	Female	All	5744	Poisson generalized additive model (GAM)	High DTR (19 degree) comparing to reference 3.5 dgree	14.00 ± 3.50	-	Hospital admission	All cardiovascular	0	RR	0.932	0.757	1.147	temperature, RH, DOW and Holiday
162	A4	Impact of diurnal temperature range on hospital admissions for cardiovascular disease in Jiuquan, China	Zhai	2021	Jiuquan	2	-	Female	All	5744	Poisson generalized additive model (GAM)	High DTR (19 degree) comparing to reference 3.5 dgree	14.00 ± 3.50	-	Hospital admission	All cardiovascular	0-1	RR	0.861	0.651	1.139	temperature, RH, DOW and Holiday
163	A4	Impact of diurnal temperature range on hospital admissions for cardiovascular disease in Jiuquan, China	Zhai	2021	Jiuquan	2	-	Female	All	5744	Poisson generalized additive model (GAM)	High DTR (19 degree) comparing to reference 3.5 dgree	14.00 ± 3.50	-	Hospital admission	All cardiovascular	0-3	RR	0.831	0.554	1.246	temperature, RH, DOW and Holiday
164	A4	Impact of diurnal temperature range on hospital admissions for cardiovascular disease in Jiuquan, China	Zhai	2021	Jiuquan	2	-	Female	All	5744	Poisson generalized additive model (GAM)	High DTR (19 degree) comparing to reference 3.5 dgree	14.00 ± 3.50	-	Hospital admission	All cardiovascular	0-5	RR	0.918	0.56	1.507	temperature, RH, DOW and Holiday
165	A4	Impact of diurnal temperature range on hospital admissions for cardiovascular disease in Jiuquan, China	Zhai	2021	Jiuquan	2	-	Female	All	5744	Poisson generalized additive model (GAM)	High DTR (19 degree) comparing to reference 3.5 dgree	14.00 ± 3.50	-	Hospital admission	All cardiovascular	0-7	RR	1.04	0.581	1.862	temperature, RH, DOW and Holiday
166	A4	Impact of diurnal temperature range on hospital admissions for cardiovascular disease in Jiuquan, China	Zhai	2021	Jiuquan	2	-	Female	All	5744	Poisson generalized additive model (GAM)	High DTR (19 degree) comparing to reference 3.5 dgree	14.00 ± 3.50	-	Hospital admission	All cardiovascular	0-14	RR	1.393	0.62	3.133	temperature, RH, DOW and Holiday
167	A4	Impact of diurnal temperature range on hospital admissions for cardiovascular disease in Jiuquan, China	Zhai	2021	Jiuquan	2	-	Female	All	5744	Poisson generalized additive model (GAM)	High DTR (19 degree) comparing to reference 3.5 dgree	14.00 ± 3.50	-	Hospital admission	All cardiovascular	0-21	RR	1.537	0.555	4.255	temperature, RH, DOW and Holiday
168	A4	Impact of diurnal temperature range on hospital admissions for cardiovascular disease in Jiuquan, China	Zhai	2021	Jiuquan	2	-	Both	<65	5744	Poisson generalized additive model (GAM)	High DTR (19 degree) comparing to reference 3.5 dgree	14.00 ± 3.50	-	Hospital admission	All cardiovascular	0	RR	1.171	0.937	1.462	temperature, RH, DOW and Holiday
169	A4	Impact of diurnal temperature range on hospital admissions for cardiovascular disease in Jiuquan, China	Zhai	2021	Jiuquan	2	-	Both	<65	5744	Poisson generalized additive model (GAM)	High DTR (19 degree) comparing to reference 3.5 dgree	14.00 ± 3.50	-	Hospital admission	All cardiovascular	0-1	RR	1.274	0.946	1.714	temperature, RH, DOW and Holiday
170	A4	Impact of diurnal temperature range on hospital admissions for cardiovascular disease in Jiuquan, China	Zhai	2021	Jiuquan	2	-	Both	<65	5744	Poisson generalized additive model (GAM)	High DTR (19 degree) comparing to reference 3.5 dgree	14.00 ± 3.50	-	Hospital admission	All cardiovascular	0-3	RR	1.43	0.937	2.182	temperature, RH, DOW and Holiday
171	A4	Impact of diurnal temperature range on hospital admissions for cardiovascular disease in Jiuquan, China	Zhai	2021	Jiuquan	2	-	Both	<65	5744	Poisson generalized additive model (GAM)	High DTR (19 degree) comparing to reference 3.5 dgree	14.00 ± 3.50	-	Hospital admission	All cardiovascular	0-5	RR	1.568	0.94	2.616	temperature, RH, DOW and Holiday
172	A4	Impact of diurnal temperature range on hospital admissions for cardiovascular disease in Jiuquan, China	Zhai	2021	Jiuquan	2	-	Both	<65	5744	Poisson generalized additive model (GAM)	High DTR (19 degree) comparing to reference 3.5 dgree	14.00 ± 3.50	-	Hospital admission	All cardiovascular	0-7	RR	1.633	0.898	2.969	temperature, RH, DOW and Holiday
173	A4	Impact of diurnal temperature range on hospital admissions for cardiovascular disease in Jiuquan, China	Zhai	2021	Jiuquan	2	-	Both	<65	5744	Poisson generalized additive model (GAM)	High DTR (19 degree) comparing to reference 3.5 dgree	14.00 ± 3.50	-	Hospital admission	All cardiovascular	0-14	RR	1.513	0.644	3.451	temperature, RH, DOW and Holiday
174	A4	Impact of diurnal temperature range on hospital admissions for cardiovascular disease in Jiuquan, China	Zhai	2021	Jiuquan	2	-	Both	<65	5744	Poisson generalized additive model (GAM)	High DTR (19 degree) comparing to reference 3.5 dgree	14.00 ± 3.50	-	Hospital admission	All cardiovascular	0-21	RR	1.776	0.63	5.005	temperature, RH, DOW and Holiday
175	A4	Impact of diurnal temperature range on hospital admissions for cardiovascular disease in Jiuquan, China	Zhai	2021	Jiuquan	2	-	Both	>65	6464	Poisson generalized additive model (GAM)	High DTR (19 degree) comparing to reference 3.5 dgree	14.00 ± 3.50	-	Hospital admission	All cardiovascular	0	RR	0.925	0.756	1.131	temperature, RH, DOW and Holiday
176	A4	Impact of diurnal temperature range on hospital admissions for cardiovascular disease in Jiuquan, China	Zhai	2021	Jiuquan	2	-	Both	>65	6464	Poisson generalized additive model (GAM)	High DTR (19 degree) comparing to reference 3.5 dgree	14.00 ± 3.50	-	Hospital admission	All cardiovascular	0-1	RR	0.837	0.639	1.098	temperature, RH, DOW and Holiday
177	A4	Impact of diurnal temperature range on hospital admissions for cardiovascular disease in Jiuquan, China	Zhai	2021	Jiuquan	2	-	Both	>65	6464	Poisson generalized additive model (GAM)	High DTR (19 degree) comparing to reference 3.5 dgree	14.00 ± 3.50	-	Hospital admission	All cardiovascular	0-3	RR	0.782	0.528	1.159	temperature, RH, DOW and Holiday
178	A4	Impact of diurnal temperature range on hospital admissions for cardiovascular disease in Jiuquan, China	Zhai	2021	Jiuquan	2	-	Both	>65	6464	Poisson generalized additive model (GAM)	High DTR (19 degree) comparing to reference 3.5 dgree	14.00 ± 3.50	-	Hospital admission	All cardiovascular	0-5	RR	0.866	0.537	1.397	temperature, RH, DOW and Holiday
179	A4	Impact of diurnal temperature range on hospital admissions for cardiovascular disease in Jiuquan, China	Zhai	2021	Jiuquan	2	-	Both	>65	6464	Poisson generalized additive model (GAM)	High DTR (19 degree) comparing to reference 3.5 dgree	14.00 ± 3.50	-	Hospital admission	All cardiovascular	0-7	RR	1.01	0.576	1.77	temperature, RH, DOW and Holiday
180	A4	Impact of diurnal temperature range on hospital admissions for cardiovascular disease in Jiuquan, China	Zhai	2021	Jiuquan	2	-	Both	>65	6464	Poisson generalized additive model (GAM)	High DTR (19 degree) comparing to reference 3.5 dgree	14.00 ± 3.50	-	Hospital admission	All cardiovascular	0-14	RR	1.476	0.676	3.184	temperature, RH, DOW and Holiday
181	A4	Impact of diurnal temperature range on hospital admissions for cardiovascular disease in Jiuquan, China	Zhai	2021	Jiuquan	2	-	Both	>65	6464	Poisson generalized additive model (GAM)	High DTR (19 degree) comparing to reference 3.5 dgree	14.00 ± 3.50	-	Hospital admission	All cardiovascular	0-21	RR	1.087	0.413	2.859	temperature, RH, DOW and Holiday
182	A4	Impact of diurnal temperature range on hospital admissions for cardiovascular disease in Jiuquan, China	Zhai	2021	Jiuquan	2	-	Male	All	6464	Poisson generalized additive model (GAM)	Low DTR 8 degree) comparing to reference 3.5 dgree	14.00 ± 3.50	-	Hospital admission	All cardiovascular	0	RR	1.133	0.966	1.329	temperature, RH, DOW and Holiday
183	A4	Impact of diurnal temperature range on hospital admissions for cardiovascular disease in Jiuquan, China	Zhai	2021	Jiuquan	2	-	Male	All	6464	Poisson generalized additive model (GAM)	Low DTR 8 degree) comparing to reference 3.5 dgree	14.00 ± 3.50	-	Hospital admission	All cardiovascular	0-1	RR	1.22	0.989	1.505	temperature, RH, DOW and Holiday
184	A4	Impact of diurnal temperature range on hospital admissions for cardiovascular disease in Jiuquan, China	Zhai	2021	Jiuquan	2	-	Male	All	6464	Poisson generalized additive model (GAM)	Low DTR 8 degree) comparing to reference 3.5 dgree	14.00 ± 3.50	-	Hospital admission	All cardiovascular	0-3	RR	1.39	1.029	1.878	temperature, RH, DOW and Holiday
185	A4	Impact of diurnal temperature range on hospital admissions for cardiovascular disease in Jiuquan, China	Zhai	2021	Jiuquan	2	-	Male	All	6464	Poisson generalized additive model (GAM)	Low DTR 8 degree) comparing to reference 3.5 dgree	14.00 ± 3.50	-	Hospital admission	All cardiovascular	0-5	RR	1.612	1.111	2.34	temperature, RH, DOW and Holiday
186	A4	Impact of diurnal temperature range on hospital admissions for cardiovascular disease in Jiuquan, China	Zhai	2021	Jiuquan	2	-	Male	All	6464	Poisson generalized additive model (GAM)	Low DTR 8 degree) comparing to reference 3.5 dgree	14.00 ± 3.50	-	Hospital admission	All cardiovascular	0-7	RR	1.844	1.184	2.872	temperature, RH, DOW and Holiday
187	A4	Impact of diurnal temperature range on hospital admissions for cardiovascular disease in Jiuquan, China	Zhai	2021	Jiuquan	2	-	Male	All	6464	Poisson generalized additive model (GAM)	Low DTR 8 degree) comparing to reference 3.5 dgree	14.00 ± 3.50	-	Hospital admission	All cardiovascular	0-14	RR	2.299	1.238	4.273	temperature, RH, DOW and Holiday
188	A4	Impact of diurnal temperature range on hospital admissions for cardiovascular disease in Jiuquan, China	Zhai	2021	Jiuquan	2	-	Male	All	6464	Poisson generalized additive model (GAM)	Low DTR 8 degree) comparing to reference 3.5 dgree	14.00 ± 3.50	-	Hospital admission	All cardiovascular	0-21	RR	1.817	0.834	3.961	temperature, RH, DOW and Holiday
189	A4	Impact of diurnal temperature range on hospital admissions for cardiovascular disease in Jiuquan, China	Zhai	2021	Jiuquan	2	-	Female	All	5744	Poisson generalized additive model (GAM)	Low DTR 8 degree) comparing to reference 3.5 dgree	14.00 ± 3.50	-	Hospital admission	All cardiovascular	0	RR	0.953	0.816	1.114	temperature, RH, DOW and Holiday
190	A4	Impact of diurnal temperature range on hospital admissions for cardiovascular disease in Jiuquan, China	Zhai	2021	Jiuquan	2	-	Female	All	5744	Poisson generalized additive model (GAM)	Low DTR 8 degree) comparing to reference 3.5 dgree	14.00 ± 3.50	-	Hospital admission	All cardiovascular	0-1	RR	0.932	0.758	1.145	temperature, RH, DOW and Holiday
191	A4	Impact of diurnal temperature range on hospital admissions for cardiovascular disease in Jiuquan, China	Zhai	2021	Jiuquan	2	-	Female	All	5744	Poisson generalized additive model (GAM)	Low DTR 8 degree) comparing to reference 3.5 dgree	14.00 ± 3.50	-	Hospital admission	All cardiovascular	0-3	RR	0.989	0.732	1.334	temperature, RH, DOW and Holiday
192	A4	Impact of diurnal temperature range on hospital admissions for cardiovascular disease in Jiuquan, China	Zhai	2021	Jiuquan	2	-	Female	All	5744	Poisson generalized additive model (GAM)	Low DTR 8 degree) comparing to reference 3.5 dgree	14.00 ± 3.50	-	Hospital admission	All cardiovascular	0-5	RR	1.136	0.78	1.655	temperature, RH, DOW and Holiday
193	A4	Impact of diurnal temperature range on hospital admissions for cardiovascular disease in Jiuquan, China	Zhai	2021	Jiuquan	2	-	Female	All	5744	Poisson generalized additive model (GAM)	Low DTR 8 degree) comparing to reference 3.5 dgree	14.00 ± 3.50	-	Hospital admission	All cardiovascular	0-7	RR	1.301	0.828	2.044	temperature, RH, DOW and Holiday
194	A4	Impact of diurnal temperature range on hospital admissions for cardiovascular disease in Jiuquan, China	Zhai	2021	Jiuquan	2	-	Female	All	5744	Poisson generalized additive model (GAM)	Low DTR 8 degree) comparing to reference 3.5 dgree	14.00 ± 3.50	-	Hospital admission	All cardiovascular	0-14	RR	1.628	0.859	3.087	temperature, RH, DOW and Holiday
195	A4	Impact of diurnal temperature range on hospital admissions for cardiovascular disease in Jiuquan, China	Zhai	2021	Jiuquan	2	-	Female	All	5744	Poisson generalized additive model (GAM)	Low DTR 8 degree) comparing to reference 3.5 dgree	14.00 ± 3.50	-	Hospital admission	All cardiovascular	0-21	RR	1.52	0.677	3.412	temperature, RH, DOW and Holiday
196	A4	Impact of diurnal temperature range on hospital admissions for cardiovascular disease in Jiuquan, China	Zhai	2021	Jiuquan	2	-	Both	<65	5744	Poisson generalized additive model (GAM)	Low DTR 8 degree) comparing to reference 3.5 dgree	14.00 ± 3.50	-	Hospital admission	All cardiovascular	0	RR	1.123	0.951	1.326	temperature, RH, DOW and Holiday
197	A4	Impact of diurnal temperature range on hospital admissions for cardiovascular disease in Jiuquan, China	Zhai	2021	Jiuquan	2	-	Both	<65	5744	Poisson generalized additive model (GAM)	Low DTR 8 degree) comparing to reference 3.5 dgree	14.00 ± 3.50	-	Hospital admission	All cardiovascular	0-1	RR	1.2	0.964	1.492	temperature, RH, DOW and Holiday
198	A4	Impact of diurnal temperature range on hospital admissions for cardiovascular disease in Jiuquan, China	Zhai	2021	Jiuquan	2	-	Both	<65	5744	Poisson generalized additive model (GAM)	Low DTR 8 degree) comparing to reference 3.5 dgree	14.00 ± 3.50	-	Hospital admission	All cardiovascular	0-3	RR	1.382	1.011	1.888	temperature, RH, DOW and Holiday
199	A4	Impact of diurnal temperature range on hospital admissions for cardiovascular disease in Jiuquan, China	Zhai	2021	Jiuquan	2	-	Both	<65	5744	Poisson generalized additive model (GAM)	Low DTR 8 degree) comparing to reference 3.5 dgree	14.00 ± 3.50	-	Hospital admission	All cardiovascular	0-5	RR	1.619	1.098	2.386	temperature, RH, DOW and Holiday
200	A4	Impact of diurnal temperature range on hospital admissions for cardiovascular disease in Jiuquan, China	Zhai	2021	Jiuquan	2	-	Both	<65	5744	Poisson generalized additive model (GAM)	Low DTR 8 degree) comparing to reference 3.5 dgree	14.00 ± 3.50	-	Hospital admission	All cardiovascular	0-7	RR	1.794	1.129	2.851	temperature, RH, DOW and Holiday
201	A4	Impact of diurnal temperature range on hospital admissions for cardiovascular disease in Jiuquan, China	Zhai	2021	Jiuquan	2	-	Both	<65	5744	Poisson generalized additive model (GAM)	Low DTR 8 degree) comparing to reference 3.5 dgree	14.00 ± 3.50	-	Hospital admission	All cardiovascular	0-14	RR	1.766	0.921	3.387	temperature, RH, DOW and Holiday
202	A4	Impact of diurnal temperature range on hospital admissions for cardiovascular disease in Jiuquan, China	Zhai	2021	Jiuquan	2	-	Both	<65	5744	Poisson generalized additive model (GAM)	Low DTR 8 degree) comparing to reference 3.5 dgree	14.00 ± 3.50	-	Hospital admission	All cardiovascular	0-21	RR	1.748	0.766	3.99	temperature, RH, DOW and Holiday
203	A4	Impact of diurnal temperature range on hospital admissions for cardiovascular disease in Jiuquan, China	Zhai	2021	Jiuquan	2	-	Both	>65	6464	Poisson generalized additive model (GAM)	Low DTR 8 degree) comparing to reference 3.5 dgree	14.00 ± 3.50	-	Hospital admission	All cardiovascular	0	RR	0.97	0.834	1.127	temperature, RH, DOW and Holiday
204	A4	Impact of diurnal temperature range on hospital admissions for cardiovascular disease in Jiuquan, China	Zhai	2021	Jiuquan	2	-	Both	>65	6464	Poisson generalized additive model (GAM)	Low DTR 8 degree) comparing to reference 3.5 dgree	14.00 ± 3.50	-	Hospital admission	All cardiovascular	0-1	RR	0.957	0.784	1.168	temperature, RH, DOW and Holiday
205	A4	Impact of diurnal temperature range on hospital admissions for cardiovascular disease in Jiuquan, China	Zhai	2021	Jiuquan	2	-	Both	>65	6464	Poisson generalized additive model (GAM)	Low DTR 8 degree) comparing to reference 3.5 dgree	14.00 ± 3.50	-	Hospital admission	All cardiovascular	0-3	RR	1.019	0.762	1.362	temperature, RH, DOW and Holiday
206	A4	Impact of diurnal temperature range on hospital admissions for cardiovascular disease in Jiuquan, China	Zhai	2021	Jiuquan	2	-	Both	>65	6464	Poisson generalized additive model (GAM)	Low DTR 8 degree) comparing to reference 3.5 dgree	14.00 ± 3.50	-	Hospital admission	All cardiovascular	0-5	RR	1.182	0.822	1.7	temperature, RH, DOW and Holiday
207	A4	Impact of diurnal temperature range on hospital admissions for cardiovascular disease in Jiuquan, China	Zhai	2021	Jiuquan	2	-	Both	>65	6464	Poisson generalized additive model (GAM)	Low DTR 8 degree) comparing to reference 3.5 dgree	14.00 ± 3.50	-	Hospital admission	All cardiovascular	0-7	RR	1.403	0.908	2.17	temperature, RH, DOW and Holiday
208	A4	Impact of diurnal temperature range on hospital admissions for cardiovascular disease in Jiuquan, China	Zhai	2021	Jiuquan	2	-	Both	>65	6464	Poisson generalized additive model (GAM)	Low DTR 8 degree) comparing to reference 3.5 dgree	14.00 ± 3.50	-	Hospital admission	All cardiovascular	0-14	RR	2.077	1.126	3.83	temperature, RH, DOW and Holiday
209	A4	Impact of diurnal temperature range on hospital admissions for cardiovascular disease in Jiuquan, China	Zhai	2021	Jiuquan	2	-	Both	>65	6464	Poisson generalized additive model (GAM)	Low DTR 8 degree) comparing to reference 3.5 dgree	14.00 ± 3.50	-	Hospital admission	All cardiovascular	0-21	RR	1.491	0.693	3.208	temperature, RH, DOW and Holiday
213	A8	The association between diurnal temperature range and emergency room admissions for cardiovascular, respiratory, digestive and genitourinary disease among the elderly: A time series study	Wang	2013	Beijing	3	-	Both	>65	114870	GAM	-	9.85 ± 3.58	1	Emergency room admission	All cardiovascular	0	Percent change	0.35	-0.12	0.82	time trend, DOW, holiday, mean temperature, humidity and air pollutants (PM10, NO2 and SO2).
214	A8	The association between diurnal temperature range and emergency room admissions for cardiovascular, respiratory, digestive and genitourinary disease among the elderly: A time series study	Wang	2013	Beijing	3	-	Both	>65	114870	GAM	-	9.85 ± 3.58	1	Emergency room admission	All cardiovascular	1	Percent change	0.36	-0.09	0.82	time trend, DOW, holiday, mean temperature, humidity and air pollutants (PM10, NO2 and SO2).
215	A8	The association between diurnal temperature range and emergency room admissions for cardiovascular, respiratory, digestive and genitourinary disease among the elderly: A time series study	Wang	2013	Beijing	3	-	Both	>65	114870	GAM	-	9.85 ± 3.58	1	Emergency room admission	All cardiovascular	2	Percent change	0.25	-0.18	0.68	time trend, DOW, holiday, mean temperature, humidity and air pollutants (PM10, NO2 and SO2).
216	A8	The association between diurnal temperature range and emergency room admissions for cardiovascular, respiratory, digestive and genitourinary disease among the elderly: A time series study	Wang	2013	Beijing	3	-	Both	>65	114870	GAM	-	9.85 ± 3.58	1	Emergency room admission	All cardiovascular	3	Percent change	0.07	-0.34	0.48	time trend, DOW, holiday, mean temperature, humidity and air pollutants (PM10, NO2 and SO2).
217	A8	The association between diurnal temperature range and emergency room admissions for cardiovascular, respiratory, digestive and genitourinary disease among the elderly: A time series study	Wang	2013	Beijing	3	-	Both	>65	114870	GAM	-	9.85 ± 3.58	1	Emergency room admission	All cardiovascular	4	Percent change	0.01	-0.39	0.42	time trend, DOW, holiday, mean temperature, humidity and air pollutants (PM10, NO2 and SO2).
218	A8	The association between diurnal temperature range and emergency room admissions for cardiovascular, respiratory, digestive and genitourinary disease among the elderly: A time series study	Wang	2013	Beijing	3	-	Both	>65	114870	GAM	-	9.85 ± 3.58	1	Emergency room admission	All cardiovascular	5	Percent change	-0.27	-0.66	0.13	time trend, DOW, holiday, mean temperature, humidity and air pollutants (PM10, NO2 and SO2).
219	A8	The association between diurnal temperature range and emergency room admissions for cardiovascular, respiratory, digestive and genitourinary disease among the elderly: A time series study	Wang	2013	Beijing	3	-	Both	>65	114870	GAM	-	9.85 ± 3.58	1	Emergency room admission	All cardiovascular	6	Percent change	-0.34	-0.74	0.05	time trend, DOW, holiday, mean temperature, humidity and air pollutants (PM10, NO2 and SO2).
220	A8	The association between diurnal temperature range and emergency room admissions for cardiovascular, respiratory, digestive and genitourinary disease among the elderly: A time series study	Wang	2013	Beijing	3	-	Both	>65	114870	GAM	-	9.85 ± 3.58	1	Emergency room admission	All cardiovascular	7	Percent change	0.11	-0.28	0.51	time trend, DOW, holiday, mean temperature, humidity and air pollutants (PM10, NO2 and SO2).
221	A8	The association between diurnal temperature range and emergency room admissions for cardiovascular, respiratory, digestive and genitourinary disease among the elderly: A time series study	Wang	2013	Beijing	3	-	Both	>65	114870	GAM	-	9.85 ± 3.58	1	Emergency room admission	All cardiovascular	0-1	Percent change	0.62	0.01	1.23	time trend, DOW, holiday, mean temperature, humidity and air pollutants (PM10, NO2 and SO2).
222	A8	The association between diurnal temperature range and emergency room admissions for cardiovascular, respiratory, digestive and genitourinary disease among the elderly: A time series study	Wang	2013	Beijing	3	-	Both	>65	114870	GAM	-	9.85 ± 3.58	1	Emergency room admission	All cardiovascular	0-2	Percent change	0.76	0.07	1.46	time trend, DOW, holiday, mean temperature, humidity and air pollutants (PM10, NO2 and SO2).
223	A8	The association between diurnal temperature range and emergency room admissions for cardiovascular, respiratory, digestive and genitourinary disease among the elderly: A time series study	Wang	2013	Beijing	3	-	Both	>65	114870	GAM	-	9.85 ± 3.58	1	Emergency room admission	All cardiovascular	0-3	Percent change	0.73	-0.02	1.49	time trend, DOW, holiday, mean temperature, humidity and air pollutants (PM10, NO2 and SO2).
224	A8	The association between diurnal temperature range and emergency room admissions for cardiovascular, respiratory, digestive and genitourinary disease among the elderly: A time series study	Wang	2013	Beijing	3	-	Both	>65	114870	GAM	-	9.85 ± 3.58	1	Emergency room admission	All cardiovascular	0-4	Percent change	0.67	-0.12	1.47	time trend, DOW, holiday, mean temperature, humidity and air pollutants (PM10, NO2 and SO2).
225	A8	The association between diurnal temperature range and emergency room admissions for cardiovascular, respiratory, digestive and genitourinary disease among the elderly: A time series study	Wang	2013	Beijing	3	-	Both	>65	114870	GAM	-	9.85 ± 3.58	1	Emergency room admission	All cardiovascular	0-5	Percent change	0.41	-0.42	1.25	time trend, DOW, holiday, mean temperature, humidity and air pollutants (PM10, NO2 and SO2).
226	A8	The association between diurnal temperature range and emergency room admissions for cardiovascular, respiratory, digestive and genitourinary disease among the elderly: A time series study	Wang	2013	Beijing	3	-	Both	>65	114870	GAM	-	9.85 ± 3.58	1	Emergency room admission	All cardiovascular	0-6	Percent change	0.14	-0.72	1.02	time trend, DOW, holiday, mean temperature, humidity and air pollutants (PM10, NO2 and SO2).
227	A8	The association between diurnal temperature range and emergency room admissions for cardiovascular, respiratory, digestive and genitourinary disease among the elderly: A time series study	Wang	2013	Beijing	3	-	Both	>65	114870	GAM	-	9.85 ± 3.58	1	Emergency room admission	All cardiovascular	0-7	Percent change	0.22	-0.69	1.14	time trend, DOW, holiday, mean temperature, humidity and air pollutants (PM10, NO2 and SO2).
228	A8	The association between diurnal temperature range and emergency room admissions for cardiovascular, respiratory, digestive and genitourinary disease among the elderly: A time series study	Wang	2013	Beijing	3	-	Male	>65	57213	GAM	-	9.85 ± 3.58	1	Emergency room admission	All cardiovascular	0-2	Percent change	0.46	-0.52	1.45	time trend, DOW, holiday, mean temperature, humidity and air pollutants (PM10, NO2 and SO2).
229	A8	The association between diurnal temperature range and emergency room admissions for cardiovascular, respiratory, digestive and genitourinary disease among the elderly: A time series study	Wang	2013	Beijing	3	-	Female	>65	57492	GAM	-	9.85 ± 3.58	1	Emergency room admission	All cardiovascular	0-2	Percent change	1.07	0.11	2.05	time trend, DOW, holiday, mean temperature, humidity and air pollutants (PM10, NO2 and SO2).
231	A10	The Association Between Ambient Temperature Variability and Myocardial Infarction in a New York-State-Based Case-Crossover Study: an Examination of Different Variability Metrics	Rowland	2021	New York	16	-	Both	All	809259	Conditional logistic models	an increase from its mean to its 90th percentile	-	-	Admission	MI	-	Percent change				long-term, seasonal, and diurnal trends, day of week, and hour of day, temperature and RH
232	A11	Is Greater Temperature Change Within a Day Associated With Increased Emergency Hospital Admissions for Heart Failure	Qiu	2013	Hong Kong	8	-	Both	All	95897	GAM	-	4 ± 1.4	1	Emergency admission	Heart Failure	0	Percent change	0.87	0.31	1.43	Long-term trend, temperature, RH, day of week, holiday, seasonal influenza
233	A11	Is Greater Temperature Change Within a Day Associated With Increased Emergency Hospital Admissions for Heart Failure	Qiu	2013	Hong Kong	8	-	Both	All	95897	GAM	-	4 ± 1.4	1	Emergency admission	Heart Failure	1	Percent change	0.89	0.34	1.43	Long-term trend, temperature, RH, day of week, holiday, seasonal influenza
234	A11	Is Greater Temperature Change Within a Day Associated With Increased Emergency Hospital Admissions for Heart Failure	Qiu	2013	Hong Kong	8	-	Both	All	95897	GAM	-	4 ± 1.4	1	Emergency admission	Heart Failure	2	Percent change	0.81	0.28	1.34	Long-term trend, temperature, RH, day of week, holiday, seasonal influenza
235	A11	Is Greater Temperature Change Within a Day Associated With Increased Emergency Hospital Admissions for Heart Failure	Qiu	2013	Hong Kong	8	-	Both	All	95897	GAM	-	4 ± 1.4	1	Emergency admission	Heart Failure	3	Percent change	0.86	0.35	1.38	Long-term trend, temperature, RH, day of week, holiday, seasonal influenza
236	A11	Is Greater Temperature Change Within a Day Associated With Increased Emergency Hospital Admissions for Heart Failure	Qiu	2013	Hong Kong	8	-	Both	All	95897	GAM	-	4 ± 1.4	1	Emergency admission	Heart Failure	4	Percent change	0.63	0.12	1.14	Long-term trend, temperature, RH, day of week, holiday, seasonal influenza
237	A11	Is Greater Temperature Change Within a Day Associated With Increased Emergency Hospital Admissions for Heart Failure	Qiu	2013	Hong Kong	8	-	Both	All	95897	GAM	-	4 ± 1.4	1	Emergency admission	Heart Failure	5	Percent change	0.63	0.12	1.14	Long-term trend, temperature, RH, day of week, holiday, seasonal influenza
238	A11	Is Greater Temperature Change Within a Day Associated With Increased Emergency Hospital Admissions for Heart Failure	Qiu	2013	Hong Kong	8	-	Both	All	95897	GAM	-	4 ± 1.4	1	Emergency admission	Heart Failure	0-5	Percent change	3.76	3.36	4.16	Long-term trend, temperature, RH, day of week, holiday, seasonal influenza
239	A11	Is Greater Temperature Change Within a Day Associated With Increased Emergency Hospital Admissions for Heart Failure	Qiu	2013	Hong Kong	8	-	Female	All	54088	GAM	-	4 ± 1.4	1	Emergency admission	Heart Failure	0	Percent change	1.31	0.6	2.02	Long-term trend, temperature, RH, day of week, holiday, seasonal influenza
240	A11	Is Greater Temperature Change Within a Day Associated With Increased Emergency Hospital Admissions for Heart Failure	Qiu	2013	Hong Kong	8	-	Female	All	54088	GAM	-	4 ± 1.4	1	Emergency admission	Heart Failure	1	Percent change	0.68	-0.01	1.38	Long-term trend, temperature, RH, day of week, holiday, seasonal influenza
241	A11	Is Greater Temperature Change Within a Day Associated With Increased Emergency Hospital Admissions for Heart Failure	Qiu	2013	Hong Kong	8	-	Female	All	54088	GAM	-	4 ± 1.4	1	Emergency admission	Heart Failure	2	Percent change	0.72	0.05	1.4	Long-term trend, temperature, RH, day of week, holiday, seasonal influenza
242	A11	Is Greater Temperature Change Within a Day Associated With Increased Emergency Hospital Admissions for Heart Failure	Qiu	2013	Hong Kong	8	-	Female	All	54088	GAM	-	4 ± 1.4	1	Emergency admission	Heart Failure	3	Percent change	1.15	0.5	1.81	Long-term trend, temperature, RH, day of week, holiday, seasonal influenza
243	A11	Is Greater Temperature Change Within a Day Associated With Increased Emergency Hospital Admissions for Heart Failure	Qiu	2013	Hong Kong	8	-	Female	All	54088	GAM	-	4 ± 1.4	1	Emergency admission	Heart Failure	4	Percent change	0.88	0.23	1.54	Long-term trend, temperature, RH, day of week, holiday, seasonal influenza
244	A11	Is Greater Temperature Change Within a Day Associated With Increased Emergency Hospital Admissions for Heart Failure	Qiu	2013	Hong Kong	8	-	Female	All	54088	GAM	-	4 ± 1.4	1	Emergency admission	Heart Failure	5	Percent change	0.75	0.1	1.41	Long-term trend, temperature, RH, day of week, holiday, seasonal influenza
245	A11	Is Greater Temperature Change Within a Day Associated With Increased Emergency Hospital Admissions for Heart Failure	Qiu	2013	Hong Kong	8	-	Female	All	54088	GAM	-	4 ± 1.4	1	Emergency admission	Heart Failure	0-5	Percent change	4.41	3.89	4.92	Long-term trend, temperature, RH, day of week, holiday, seasonal influenza
246	A11	Is Greater Temperature Change Within a Day Associated With Increased Emergency Hospital Admissions for Heart Failure	Qiu	2013	Hong Kong	8	-	Male	All	41809	GAM	-	4 ± 1.4	1	Emergency admission	Heart Failure	0	Percent change	0.29	-0.49	1.09	Long-term trend, temperature, RH, day of week, holiday, seasonal influenza
247	A11	Is Greater Temperature Change Within a Day Associated With Increased Emergency Hospital Admissions for Heart Failure	Qiu	2013	Hong Kong	8	-	Male	All	41809	GAM	-	4 ± 1.4	1	Emergency admission	Heart Failure	1	Percent change	1.15	0.38	1.93	Long-term trend, temperature, RH, day of week, holiday, seasonal influenza
248	A11	Is Greater Temperature Change Within a Day Associated With Increased Emergency Hospital Admissions for Heart Failure	Qiu	2013	Hong Kong	8	-	Male	All	41809	GAM	-	4 ± 1.4	1	Emergency admission	Heart Failure	2	Percent change	0.93	0.19	1.69	Long-term trend, temperature, RH, day of week, holiday, seasonal influenza
249	A11	Is Greater Temperature Change Within a Day Associated With Increased Emergency Hospital Admissions for Heart Failure	Qiu	2013	Hong Kong	8	-	Male	All	41809	GAM	-	4 ± 1.4	1	Emergency admission	Heart Failure	3	Percent change	0.49	-0.24	1.22	Long-term trend, temperature, RH, day of week, holiday, seasonal influenza
250	A11	Is Greater Temperature Change Within a Day Associated With Increased Emergency Hospital Admissions for Heart Failure	Qiu	2013	Hong Kong	8	-	Male	All	41809	GAM	-	4 ± 1.4	1	Emergency admission	Heart Failure	4	Percent change	0.3	-0.42	1.03	Long-term trend, temperature, RH, day of week, holiday, seasonal influenza
251	A11	Is Greater Temperature Change Within a Day Associated With Increased Emergency Hospital Admissions for Heart Failure	Qiu	2013	Hong Kong	8	-	Male	All	41809	GAM	-	4 ± 1.4	1	Emergency admission	Heart Failure	5	Percent change	0.47	-0.26	1.2	Long-term trend, temperature, RH, day of week, holiday, seasonal influenza
252	A11	Is Greater Temperature Change Within a Day Associated With Increased Emergency Hospital Admissions for Heart Failure	Qiu	2013	Hong Kong	8	-	Male	All	41809	GAM	-	4 ± 1.4	1	Emergency admission	Heart Failure	0-5	Percent change	2.93	2.37	3.5	Long-term trend, temperature, RH, day of week, holiday, seasonal influenza
253	A11	Is Greater Temperature Change Within a Day Associated With Increased Emergency Hospital Admissions for Heart Failure	Qiu	2013	Hong Kong	8	-	Both	<65	9940	GAM	-	4 ± 1.4	1	Emergency admission	Heart Failure	0	Percent change	0.96	-0.59	2.52	Long-term trend, temperature, RH, day of week, holiday, seasonal influenza
254	A11	Is Greater Temperature Change Within a Day Associated With Increased Emergency Hospital Admissions for Heart Failure	Qiu	2013	Hong Kong	8	-	Both	<65	9940	GAM	-	4 ± 1.4	1	Emergency admission	Heart Failure	1	Percent change	0.54	-0.96	2.07	Long-term trend, temperature, RH, day of week, holiday, seasonal influenza
255	A11	Is Greater Temperature Change Within a Day Associated With Increased Emergency Hospital Admissions for Heart Failure	Qiu	2013	Hong Kong	8	-	Both	<65	9940	GAM	-	4 ± 1.4	1	Emergency admission	Heart Failure	2	Percent change	0.99	-0.48	2.48	Long-term trend, temperature, RH, day of week, holiday, seasonal influenza
256	A11	Is Greater Temperature Change Within a Day Associated With Increased Emergency Hospital Admissions for Heart Failure	Qiu	2013	Hong Kong	8	-	Both	<65	9940	GAM	-	4 ± 1.4	1	Emergency admission	Heart Failure	3	Percent change	0.61	-0.82	2.06	Long-term trend, temperature, RH, day of week, holiday, seasonal influenza
257	A11	Is Greater Temperature Change Within a Day Associated With Increased Emergency Hospital Admissions for Heart Failure	Qiu	2013	Hong Kong	8	-	Both	<65	9940	GAM	-	4 ± 1.4	1	Emergency admission	Heart Failure	4	Percent change	-0.09	-1.5	1.34	Long-term trend, temperature, RH, day of week, holiday, seasonal influenza
258	A11	Is Greater Temperature Change Within a Day Associated With Increased Emergency Hospital Admissions for Heart Failure	Qiu	2013	Hong Kong	8	-	Both	<65	9940	GAM	-	4 ± 1.4	1	Emergency admission	Heart Failure	5	Percent change	-0.23	-1.64	1.21	Long-term trend, temperature, RH, day of week, holiday, seasonal influenza
259	A11	Is Greater Temperature Change Within a Day Associated With Increased Emergency Hospital Admissions for Heart Failure	Qiu	2013	Hong Kong	8	-	Both	<65	9940	GAM	-	4 ± 1.4	1	Emergency admission	Heart Failure	0-5	Percent change	2.18	1.07	3.3	Long-term trend, temperature, RH, day of week, holiday, seasonal influenza
260	A11	Is Greater Temperature Change Within a Day Associated With Increased Emergency Hospital Admissions for Heart Failure	Qiu	2013	Hong Kong	8	-	Both	65-75	21928	GAM	-	4 ± 1.4	1	Emergency admission	Heart Failure	0	Percent change	0.93	-0.14	2.01	Long-term trend, temperature, RH, day of week, holiday, seasonal influenza
261	A11	Is Greater Temperature Change Within a Day Associated With Increased Emergency Hospital Admissions for Heart Failure	Qiu	2013	Hong Kong	8	-	Both	65-75	21928	GAM	-	4 ± 1.4	1	Emergency admission	Heart Failure	1	Percent change	0.08	-0.96	1.13	Long-term trend, temperature, RH, day of week, holiday, seasonal influenza
262	A11	Is Greater Temperature Change Within a Day Associated With Increased Emergency Hospital Admissions for Heart Failure	Qiu	2013	Hong Kong	8	-	Both	65-75	21928	GAM	-	4 ± 1.4	1	Emergency admission	Heart Failure	2	Percent change	0.31	-0.7	1.33	Long-term trend, temperature, RH, day of week, holiday, seasonal influenza
263	A11	Is Greater Temperature Change Within a Day Associated With Increased Emergency Hospital Admissions for Heart Failure	Qiu	2013	Hong Kong	8	-	Both	65-75	21928	GAM	-	4 ± 1.4	1	Emergency admission	Heart Failure	3	Percent change	0.59	-0.39	1.59	Long-term trend, temperature, RH, day of week, holiday, seasonal influenza
264	A11	Is Greater Temperature Change Within a Day Associated With Increased Emergency Hospital Admissions for Heart Failure	Qiu	2013	Hong Kong	8	-	Both	65-75	21928	GAM	-	4 ± 1.4	1	Emergency admission	Heart Failure	4	Percent change	1.21	0.23	2.2	Long-term trend, temperature, RH, day of week, holiday, seasonal influenza
265	A11	Is Greater Temperature Change Within a Day Associated With Increased Emergency Hospital Admissions for Heart Failure	Qiu	2013	Hong Kong	8	-	Both	65-75	21928	GAM	-	4 ± 1.4	1	Emergency admission	Heart Failure	5	Percent change	0.97	-0.01	1.97	Long-term trend, temperature, RH, day of week, holiday, seasonal influenza
266	A11	Is Greater Temperature Change Within a Day Associated With Increased Emergency Hospital Admissions for Heart Failure	Qiu	2013	Hong Kong	8	-	Both	65-75	21928	GAM	-	4 ± 1.4	1	Emergency admission	Heart Failure	0-5	Percent change	3.29	2.51	4.06	Long-term trend, temperature, RH, day of week, holiday, seasonal influenza
267	A11	Is Greater Temperature Change Within a Day Associated With Increased Emergency Hospital Admissions for Heart Failure	Qiu	2013	Hong Kong	8	-	Both	>75	64029	GAM	-	4 ± 1.4	1	Emergency admission	Heart Failure	0	Percent change	0.83	0.18	1.48	Long-term trend, temperature, RH, day of week, holiday, seasonal influenza
268	A11	Is Greater Temperature Change Within a Day Associated With Increased Emergency Hospital Admissions for Heart Failure	Qiu	2013	Hong Kong	8	-	Both	>75	64029	GAM	-	4 ± 1.4	1	Emergency admission	Heart Failure	1	Percent change	1.2	0.56	1.84	Long-term trend, temperature, RH, day of week, holiday, seasonal influenza
269	A11	Is Greater Temperature Change Within a Day Associated With Increased Emergency Hospital Admissions for Heart Failure	Qiu	2013	Hong Kong	8	-	Both	>75	64029	GAM	-	4 ± 1.4	1	Emergency admission	Heart Failure	2	Percent change	0.94	0.32	1.56	Long-term trend, temperature, RH, day of week, holiday, seasonal influenza
270	A11	Is Greater Temperature Change Within a Day Associated With Increased Emergency Hospital Admissions for Heart Failure	Qiu	2013	Hong Kong	8	-	Both	>75	64029	GAM	-	4 ± 1.4	1	Emergency admission	Heart Failure	3	Percent change	0.98	0.38	1.58	Long-term trend, temperature, RH, day of week, holiday, seasonal influenza
271	A11	Is Greater Temperature Change Within a Day Associated With Increased Emergency Hospital Admissions for Heart Failure	Qiu	2013	Hong Kong	8	-	Both	>75	64029	GAM	-	4 ± 1.4	1	Emergency admission	Heart Failure	4	Percent change	0.54	-0.06	1.13	Long-term trend, temperature, RH, day of week, holiday, seasonal influenza
272	A11	Is Greater Temperature Change Within a Day Associated With Increased Emergency Hospital Admissions for Heart Failure	Qiu	2013	Hong Kong	8	-	Both	>75	64029	GAM	-	4 ± 1.4	1	Emergency admission	Heart Failure	5	Percent change	0.64	0.04	1.24	Long-term trend, temperature, RH, day of week, holiday, seasonal influenza
273	A11	Is Greater Temperature Change Within a Day Associated With Increased Emergency Hospital Admissions for Heart Failure	Qiu	2013	Hong Kong	8	-	Both	>75	64029	GAM	-	4 ± 1.4	1	Emergency admission	Heart Failure	0-5	Percent change	4.13	3.66	4.6	Long-term trend, temperature, RH, day of week, holiday, seasonal influenza
274	A12	Extreme diurnal temperature range and cardiovascular emergency hospitalisations in a Mediterranean region	Ponjoan	2020	Catalonia	8	-	Both	All	31620	Conditional Poisson regression	Extreme high DTR	14.1 ± 7.8	-	Emergency hospitalisations	Stroke	0	Incidence rate ratio	1.064	1.01	1.121	age, season, and air pollution
275	A12	Extreme diurnal temperature range and cardiovascular emergency hospitalisations in a Mediterranean region	Ponjoan	2020	Catalonia	8	-	Both	All	31620	Conditional Poisson regression	Extreme high DTR	14.1 ± 7.8	-	Emergency hospitalisations	Stroke	0-3	Incidence rate ratio	1.02	0.986	1.056	age, season, and air pollution
276	A12	Extreme diurnal temperature range and cardiovascular emergency hospitalisations in a Mediterranean region	Ponjoan	2020	Catalonia	8	-	Male	All	16842	Conditional Poisson regression	Extreme high DTR	14.1 ± 7.8	-	Emergency hospitalisations	Stroke	0	Incidence rate ratio	1.044	0.971	1.121	age, season, and air pollution
277	A12	Extreme diurnal temperature range and cardiovascular emergency hospitalisations in a Mediterranean region	Ponjoan	2020	Catalonia	8	-	Male	All	16842	Conditional Poisson regression	Extreme high DTR	14.1 ± 7.8	-	Emergency hospitalisations	Stroke	0-3	Incidence rate ratio	1.016	0.969	1.066	age, season, and air pollution
278	A12	Extreme diurnal temperature range and cardiovascular emergency hospitalisations in a Mediterranean region	Ponjoan	2020	Catalonia	8	-	Female	All	14778	Conditional Poisson regression	Extreme high DTR	14.1 ± 7.8	-	Emergency hospitalisations	Stroke	0	Incidence rate ratio	1.087	1.008	1.173	age, season, and air pollution
279	A12	Extreme diurnal temperature range and cardiovascular emergency hospitalisations in a Mediterranean region	Ponjoan	2020	Catalonia	8	-	Female	All	14778	Conditional Poisson regression	Extreme high DTR	14.1 ± 7.8	-	Emergency hospitalisations	Stroke	0-3	Incidence rate ratio	1.026	0.976	1.079	age, season, and air pollution
280	A12	Extreme diurnal temperature range and cardiovascular emergency hospitalisations in a Mediterranean region	Ponjoan	2020	Catalonia	8	-	Both	<65	9250	Conditional Poisson regression	Extreme high DTR	14.1 ± 7.8	-	Emergency hospitalisations	Stroke	0	Incidence rate ratio	1.083	0.985	1.192	age, season, and air pollution
281	A12	Extreme diurnal temperature range and cardiovascular emergency hospitalisations in a Mediterranean region	Ponjoan	2020	Catalonia	8	-	Both	<65	9250	Conditional Poisson regression	Extreme high DTR	14.1 ± 7.8	-	Emergency hospitalisations	Stroke	0-3	Incidence rate ratio	0.978	0.916	1.043	age, season, and air pollution
282	A12	Extreme diurnal temperature range and cardiovascular emergency hospitalisations in a Mediterranean region	Ponjoan	2020	Catalonia	8	-	Both	>65	22370	Conditional Poisson regression	Extreme high DTR	14.1 ± 7.8	-	Emergency hospitalisations	Stroke	0	Incidence rate ratio	1.051	0.987	1.119	age, season, and air pollution
283	A12	Extreme diurnal temperature range and cardiovascular emergency hospitalisations in a Mediterranean region	Ponjoan	2020	Catalonia	8	-	Both	>65	22370	Conditional Poisson regression	Extreme high DTR	14.1 ± 7.8	-	Emergency hospitalisations	Stroke	0-3	Incidence rate ratio	1.032	0.991	1.075	age, season, and air pollution
284	A12	Extreme diurnal temperature range and cardiovascular emergency hospitalisations in a Mediterranean region	Ponjoan	2020	Catalonia	8	-	Both	All	48892	Conditional Poisson regression	Extreme high DTR	14.1 ± 7.8	-	Emergency hospitalisations	Heart Failure	0	Incidence rate ratio	1.052	1.009	1.098	age, season, and air pollution
285	A12	Extreme diurnal temperature range and cardiovascular emergency hospitalisations in a Mediterranean region	Ponjoan	2020	Catalonia	8	-	Both	All	48892	Conditional Poisson regression	Extreme high DTR	14.1 ± 7.8	-	Emergency hospitalisations	Heart Failure	0-3	Incidence rate ratio	1.034	1.006	1.063	age, season, and air pollution
286	A12	Extreme diurnal temperature range and cardiovascular emergency hospitalisations in a Mediterranean region	Ponjoan	2020	Catalonia	8	-	Male	All	21025	Conditional Poisson regression	Extreme high DTR	14.1 ± 7.8	-	Emergency hospitalisations	Heart Failure	0	Incidence rate ratio	1.074	1.008	1.146	age, season, and air pollution
287	A12	Extreme diurnal temperature range and cardiovascular emergency hospitalisations in a Mediterranean region	Ponjoan	2020	Catalonia	8	-	Male	All	21025	Conditional Poisson regression	Extreme high DTR	14.1 ± 7.8	-	Emergency hospitalisations	Heart Failure	0-3	Incidence rate ratio	1.069	1.025	1.115	age, season, and air pollution
288	A12	Extreme diurnal temperature range and cardiovascular emergency hospitalisations in a Mediterranean region	Ponjoan	2020	Catalonia	8	-	Female	All	27867	Conditional Poisson regression	Extreme high DTR	14.1 ± 7.8	-	Emergency hospitalisations	Heart Failure	0	Incidence rate ratio	1.036	0.979	1.096	age, season, and air pollution
289	A12	Extreme diurnal temperature range and cardiovascular emergency hospitalisations in a Mediterranean region	Ponjoan	2020	Catalonia	8	-	Female	All	27867	Conditional Poisson regression	Extreme high DTR	14.1 ± 7.8	-	Emergency hospitalisations	Heart Failure	0-3	Incidence rate ratio	1.009	0.972	1.046	age, season, and air pollution
290	A12	Extreme diurnal temperature range and cardiovascular emergency hospitalisations in a Mediterranean region	Ponjoan	2020	Catalonia	8	-	Both	<65	8284	Conditional Poisson regression	Extreme high DTR	14.1 ± 7.8	-	Emergency hospitalisations	Heart Failure	0	Incidence rate ratio	1.123	1.017	1.242	age, season, and air pollution
291	A12	Extreme diurnal temperature range and cardiovascular emergency hospitalisations in a Mediterranean region	Ponjoan	2020	Catalonia	8	-	Both	<65	8284	Conditional Poisson regression	Extreme high DTR	14.1 ± 7.8	-	Emergency hospitalisations	Heart Failure	0-3	Incidence rate ratio	1.058	0.99	1.131	age, season, and air pollution
292	A12	Extreme diurnal temperature range and cardiovascular emergency hospitalisations in a Mediterranean region	Ponjoan	2020	Catalonia	8	-	Both	>65	40608	Conditional Poisson regression	Extreme high DTR	14.1 ± 7.8	-	Emergency hospitalisations	Heart Failure	0	Incidence rate ratio	1.032	0.984	1.242	age, season, and air pollution
293	A12	Extreme diurnal temperature range and cardiovascular emergency hospitalisations in a Mediterranean region	Ponjoan	2020	Catalonia	8	-	Both	>65	40608	Conditional Poisson regression	Extreme high DTR	14.1 ± 7.8	-	Emergency hospitalisations	Heart Failure	0-3	Incidence rate ratio	1.024	0.993	1.055	age, season, and air pollution
294	A12	Extreme diurnal temperature range and cardiovascular emergency hospitalisations in a Mediterranean region	Ponjoan	2020	Catalonia	8	-	Both	All	40694	Conditional Poisson regression	Extreme high DTR	14.1 ± 7.8	-	Emergency hospitalisations	Coronary heart disease	0	Incidence rate ratio	0.984	0.939	1.033	age, season, and air pollution
295	A12	Extreme diurnal temperature range and cardiovascular emergency hospitalisations in a Mediterranean region	Ponjoan	2020	Catalonia	8	-	Both	All	40694	Conditional Poisson regression	Extreme high DTR	14.1 ± 7.8	-	Emergency hospitalisations	Coronary heart disease	0-3	Incidence rate ratio	1.013	0.983	1.044	age, season, and air pollution
296	A12	Extreme diurnal temperature range and cardiovascular emergency hospitalisations in a Mediterranean region	Ponjoan	2020	Catalonia	8	-	Male	All	27242	Conditional Poisson regression	Extreme high DTR	14.1 ± 7.8	-	Emergency hospitalisations	Coronary heart disease	0	Incidence rate ratio	0.996	0.94	1.055	age, season, and air pollution
297	A12	Extreme diurnal temperature range and cardiovascular emergency hospitalisations in a Mediterranean region	Ponjoan	2020	Catalonia	8	-	Male	All	27242	Conditional Poisson regression	Extreme high DTR	14.1 ± 7.8	-	Emergency hospitalisations	Coronary heart disease	0-3	Incidence rate ratio	1.012	0.974	1.05	age, season, and air pollution
298	A12	Extreme diurnal temperature range and cardiovascular emergency hospitalisations in a Mediterranean region	Ponjoan	2020	Catalonia	8	-	Female	All	13452	Conditional Poisson regression	Extreme high DTR	14.1 ± 7.8	-	Emergency hospitalisations	Coronary heart disease	0	Incidence rate ratio	0.962	0.885	1.046	age, season, and air pollution
299	A12	Extreme diurnal temperature range and cardiovascular emergency hospitalisations in a Mediterranean region	Ponjoan	2020	Catalonia	8	-	Female	All	13452	Conditional Poisson regression	Extreme high DTR	14.1 ± 7.8	-	Emergency hospitalisations	Coronary heart disease	0-3	Incidence rate ratio	1.016	0.963	1.071	age, season, and air pollution
300	A12	Extreme diurnal temperature range and cardiovascular emergency hospitalisations in a Mediterranean region	Ponjoan	2020	Catalonia	8	-	Both	<65	18680	Conditional Poisson regression	Extreme high DTR	14.1 ± 7.8	-	Emergency hospitalisations	Coronary heart disease	0	Incidence rate ratio	0.995	0.928	1.067	age, season, and air pollution
301	A12	Extreme diurnal temperature range and cardiovascular emergency hospitalisations in a Mediterranean region	Ponjoan	2020	Catalonia	8	-	Both	<65	18680	Conditional Poisson regression	Extreme high DTR	14.1 ± 7.8	-	Emergency hospitalisations	Coronary heart disease	0-3	Incidence rate ratio	1.006	0.961	1.052	age, season, and air pollution
302	A12	Extreme diurnal temperature range and cardiovascular emergency hospitalisations in a Mediterranean region	Ponjoan	2020	Catalonia	8	-	Both	>65	22014	Conditional Poisson regression	Extreme high DTR	14.1 ± 7.8	-	Emergency hospitalisations	Coronary heart disease	0	Incidence rate ratio	0.973	0.911	1.039	age, season, and air pollution
303	A12	Extreme diurnal temperature range and cardiovascular emergency hospitalisations in a Mediterranean region	Ponjoan	2020	Catalonia	8	-	Both	>65	22014	Conditional Poisson regression	Extreme high DTR	14.1 ± 7.8	-	Emergency hospitalisations	Coronary heart disease	0-3	Incidence rate ratio	1.015	0.974	1.058	age, season, and air pollution
304	A12	Extreme diurnal temperature range and cardiovascular emergency hospitalisations in a Mediterranean region	Ponjoan	2020	Catalonia	8	-	Both	All	121206	Conditional Poisson regression	Extreme high DTR	14.1 ± 7.8	-	Emergency hospitalisations	All cardiovascular	0	Incidence rate ratio	1.032	1.005	1.061	age, season, and air pollution
305	A12	Extreme diurnal temperature range and cardiovascular emergency hospitalisations in a Mediterranean region	Ponjoan	2020	Catalonia	8	-	Both	All	121206	Conditional Poisson regression	Extreme high DTR	14.1 ± 7.8	-	Emergency hospitalisations	All cardiovascular	0-3	Incidence rate ratio	1.023	1.006	1.042	age, season, and air pollution
306	A12	Extreme diurnal temperature range and cardiovascular emergency hospitalisations in a Mediterranean region	Ponjoan	2020	Catalonia	8	-	Male	All	65109	Conditional Poisson regression	Extreme high DTR	14.1 ± 7.8	-	Emergency hospitalisations	All cardiovascular	0	Incidence rate ratio	1.033	0.996	1.072	age, season, and air pollution
307	A12	Extreme diurnal temperature range and cardiovascular emergency hospitalisations in a Mediterranean region	Ponjoan	2020	Catalonia	8	-	Male	All	65109	Conditional Poisson regression	Extreme high DTR	14.1 ± 7.8	-	Emergency hospitalisations	All cardiovascular	0-3	Incidence rate ratio	1.032	1.007	1.056	age, season, and air pollution
308	A12	Extreme diurnal temperature range and cardiovascular emergency hospitalisations in a Mediterranean region	Ponjoan	2020	Catalonia	8	-	Female	All	56097	Conditional Poisson regression	Extreme high DTR	14.1 ± 7.8	-	Emergency hospitalisations	All cardiovascular	0	Incidence rate ratio	1.031	0.991	1.073	age, season, and air pollution
309	A12	Extreme diurnal temperature range and cardiovascular emergency hospitalisations in a Mediterranean region	Ponjoan	2020	Catalonia	8	-	Female	All	56097	Conditional Poisson regression	Extreme high DTR	14.1 ± 7.8	-	Emergency hospitalisations	All cardiovascular	0-3	Incidence rate ratio	1.015	0.989	1.041	age, season, and air pollution
310	A12	Extreme diurnal temperature range and cardiovascular emergency hospitalisations in a Mediterranean region	Ponjoan	2020	Catalonia	8	-	Both	<65	36214	Conditional Poisson regression	Extreme high DTR	14.1 ± 7.8	-	Emergency hospitalisations	All cardiovascular	0	Incidence rate ratio	1.047	0.997	1.099	age, season, and air pollution
311	A12	Extreme diurnal temperature range and cardiovascular emergency hospitalisations in a Mediterranean region	Ponjoan	2020	Catalonia	8	-	Both	<65	36214	Conditional Poisson regression	Extreme high DTR	14.1 ± 7.8	-	Emergency hospitalisations	All cardiovascular	0-3	Incidence rate ratio	1.01	0.978	1.044	age, season, and air pollution
312	A12	Extreme diurnal temperature range and cardiovascular emergency hospitalisations in a Mediterranean region	Ponjoan	2020	Catalonia	8	-	Both	>65	84992	Conditional Poisson regression	Extreme high DTR	14.1 ± 7.8	-	Emergency hospitalisations	All cardiovascular	0	Incidence rate ratio	1.022	0.989	1.055	age, season, and air pollution
313	A12	Extreme diurnal temperature range and cardiovascular emergency hospitalisations in a Mediterranean region	Ponjoan	2020	Catalonia	8	-	Both	>65	84992	Conditional Poisson regression	Extreme high DTR	14.1 ± 7.8	-	Emergency hospitalisations	All cardiovascular	0-3	Incidence rate ratio	1.023	11.002	1.045	age, season, and air pollution
314	A13	Short-term effects of diurnal temperature range on hospital admission in Bangkok, Thailand	Phosri	2020	Bangkok	9	-	Both	All	255333	Quasi-Poisson generalized linear regression model	Extremely high DTR (99th percentile)	7.8 ± 1.6	-	Hospital admission	All cardiovascular	0	RR	1.051	1.003	1.101	Long-term trend, RH, season, day of week, holidays, temperature
315	A13	Short-term effects of diurnal temperature range on hospital admission in Bangkok, Thailand	Phosri	2020	Bangkok	9	-	Both	All	255333	Quasi-Poisson generalized linear regression model	Extremely high DTR (99th percentile)	7.8 ± 1.6	-	Hospital admission	All cardiovascular	0-7	RR	1.134	1.022	1.259	Long-term trend, RH, season, day of week, holidays, temperature
316	A13	Short-term effects of diurnal temperature range on hospital admission in Bangkok, Thailand	Phosri	2020	Bangkok	9	-	Both	All	255333	Quasi-Poisson generalized linear regression model	Extremely high DTR (99th percentile)	7.8 ± 1.6	-	Hospital admission	All cardiovascular	0-14	RR	1.202	1.034	1.398	Long-term trend, RH, season, day of week, holidays, temperature
317	A13	Short-term effects of diurnal temperature range on hospital admission in Bangkok, Thailand	Phosri	2020	Bangkok	9	-	Both	All	255333	Quasi-Poisson generalized linear regression model	Extremely high DTR (99th percentile)	7.8 ± 1.6	-	Hospital admission	All cardiovascular	0-21	RR	1.206	1.002	1.452	Long-term trend, RH, season, day of week, holidays, temperature
318	A13	Short-term effects of diurnal temperature range on hospital admission in Bangkok, Thailand	Phosri	2020	Bangkok	9	-	Male	All	134068	Quasi-Poisson generalized linear regression model	Extremely high DTR (99th percentile)	7.8 ± 1.6	-	Hospital admission	All cardiovascular	0	RR	1.044	0.991	1.101	Long-term trend, RH, season, day of week, holidays, temperature
319	A13	Short-term effects of diurnal temperature range on hospital admission in Bangkok, Thailand	Phosri	2020	Bangkok	9	-	Male	All	134068	Quasi-Poisson generalized linear regression model	Extremely high DTR (99th percentile)	7.8 ± 1.6	-	Hospital admission	All cardiovascular	0-7	RR	1.151	1.022	1.296	Long-term trend, RH, season, day of week, holidays, temperature
320	A13	Short-term effects of diurnal temperature range on hospital admission in Bangkok, Thailand	Phosri	2020	Bangkok	9	-	Male	All	134068	Quasi-Poisson generalized linear regression model	Extremely high DTR (99th percentile)	7.8 ± 1.6	-	Hospital admission	All cardiovascular	0-14	RR	1.197	1.008	1.421	Long-term trend, RH, season, day of week, holidays, temperature
321	A13	Short-term effects of diurnal temperature range on hospital admission in Bangkok, Thailand	Phosri	2020	Bangkok	9	-	Male	All	134068	Quasi-Poisson generalized linear regression model	Extremely high DTR (99th percentile)	7.8 ± 1.6	-	Hospital admission	All cardiovascular	0-21	RR	1.176	0.953	1.452	Long-term trend, RH, season, day of week, holidays, temperature
322	A13	Short-term effects of diurnal temperature range on hospital admission in Bangkok, Thailand	Phosri	2020	Bangkok	9	-	Female	All	121253	Quasi-Poisson generalized linear regression model	Extremely high DTR (99th percentile)	7.8 ± 1.6	-	Hospital admission	All cardiovascular	0	RR	1.058	1.004	1.116	Long-term trend, RH, season, day of week, holidays, temperature
323	A13	Short-term effects of diurnal temperature range on hospital admission in Bangkok, Thailand	Phosri	2020	Bangkok	9	-	Female	All	121253	Quasi-Poisson generalized linear regression model	Extremely high DTR (99th percentile)	7.8 ± 1.6	-	Hospital admission	All cardiovascular	0-7	RR	1.115	0.988	1.257	Long-term trend, RH, season, day of week, holidays, temperature
324	A13	Short-term effects of diurnal temperature range on hospital admission in Bangkok, Thailand	Phosri	2020	Bangkok	9	-	Female	All	121253	Quasi-Poisson generalized linear regression model	Extremely high DTR (99th percentile)	7.8 ± 1.6	-	Hospital admission	All cardiovascular	0-14	RR	1.208	1.014	1.438	Long-term trend, RH, season, day of week, holidays, temperature
325	A13	Short-term effects of diurnal temperature range on hospital admission in Bangkok, Thailand	Phosri	2020	Bangkok	9	-	Female	All	121253	Quasi-Poisson generalized linear regression model	Extremely high DTR (99th percentile)	7.8 ± 1.6	-	Hospital admission	All cardiovascular	0-21	RR	1.209	0.976	1.498	Long-term trend, RH, season, day of week, holidays, temperature
326	A13	Short-term effects of diurnal temperature range on hospital admission in Bangkok, Thailand	Phosri	2020	Bangkok	9	-	Both	<65	144590	Quasi-Poisson generalized linear regression model	Extremely high DTR (99th percentile)	7.8 ± 1.6	-	Hospital admission	All cardiovascular	0	RR	1.041	0.986	1.098	Long-term trend, RH, season, day of week, holidays, temperature
327	A13	Short-term effects of diurnal temperature range on hospital admission in Bangkok, Thailand	Phosri	2020	Bangkok	9	-	Both	<65	144590	Quasi-Poisson generalized linear regression model	Extremely high DTR (99th percentile)	7.8 ± 1.6	-	Hospital admission	All cardiovascular	0-7	RR	1.136	1.007	1.282	Long-term trend, RH, season, day of week, holidays, temperature
328	A13	Short-term effects of diurnal temperature range on hospital admission in Bangkok, Thailand	Phosri	2020	Bangkok	9	-	Both	<65	144590	Quasi-Poisson generalized linear regression model	Extremely high DTR (99th percentile)	7.8 ± 1.6	-	Hospital admission	All cardiovascular	0-14	RR	1.221	1.026	1.454	Long-term trend, RH, season, day of week, holidays, temperature
329	A13	Short-term effects of diurnal temperature range on hospital admission in Bangkok, Thailand	Phosri	2020	Bangkok	9	-	Both	<65	144590	Quasi-Poisson generalized linear regression model	Extremely high DTR (99th percentile)	7.8 ± 1.6	-	Hospital admission	All cardiovascular	0-21	RR	1.209	0.976	1.498	Long-term trend, RH, season, day of week, holidays, temperature
330	A13	Short-term effects of diurnal temperature range on hospital admission in Bangkok, Thailand	Phosri	2020	Bangkok	9	-	Both	>65	110738	Quasi-Poisson generalized linear regression model	Extremely high DTR (99th percentile)	7.8 ± 1.6	-	Hospital admission	All cardiovascular	0	RR	1.063	1.009	1.119	Long-term trend, RH, season, day of week, holidays, temperature
331	A13	Short-term effects of diurnal temperature range on hospital admission in Bangkok, Thailand	Phosri	2020	Bangkok	9	-	Both	>65	110738	Quasi-Poisson generalized linear regression model	Extremely high DTR (99th percentile)	7.8 ± 1.6	-	Hospital admission	All cardiovascular	0-7	RR	1.129	1.004	1.269	Long-term trend, RH, season, day of week, holidays, temperature
332	A13	Short-term effects of diurnal temperature range on hospital admission in Bangkok, Thailand	Phosri	2020	Bangkok	9	-	Both	>65	110738	Quasi-Poisson generalized linear regression model	Extremely high DTR (99th percentile)	7.8 ± 1.6	-	Hospital admission	All cardiovascular	0-14	RR	1.176	0.992	1.395	Long-term trend, RH, season, day of week, holidays, temperature
333	A13	Short-term effects of diurnal temperature range on hospital admission in Bangkok, Thailand	Phosri	2020	Bangkok	9	-	Both	>65	110738	Quasi-Poisson generalized linear regression model	Extremely high DTR (99th percentile)	7.8 ± 1.6	-	Hospital admission	All cardiovascular	0-21	RR	1.198	0.973	1.475	Long-term trend, RH, season, day of week, holidays, temperature
338	A18	Effects of diurnal temperature range on cardiovascular and respiratory hospital admissions in Korea	Lim	2012	Seoul	4	-	Both	All	560515	GLM	-	8 ± 3	1	Hospital admission	All cardiovascular	0-9	Percent change	0.8	-0.2	1.9	Time trend, relative humidity, mean temperature, and PM10, day of the week (Monday–Sunday) and the first day of the month
339	A18	Effects of diurnal temperature range on cardiovascular and respiratory hospital admissions in Korea	Lim	2012	Incheon	4	-	Both	All	144142	GLM	-	8 ± 3	1	Hospital admission	All cardiovascular	0-9	Percent change	1	-0.5	2.5	Time trend, relative humidity, mean temperature, and PM10, day of the week (Monday–Sunday) and the first day of the month
340	A18	Effects of diurnal temperature range on cardiovascular and respiratory hospital admissions in Korea	Lim	2012	Daegu	4	-	Both	All	145129	GLM	-	9 ± 3	1	Hospital admission	All cardiovascular	0-9	Percent change	0.9	-0.1	2	Time trend, relative humidity, mean temperature, and PM10, day of the week (Monday–Sunday) and the first day of the month
341	A18	Effects of diurnal temperature range on cardiovascular and respiratory hospital admissions in Korea	Lim	2012	Busan	4	-	Both	All	256865	GLM	-	7 ± 2	1	Hospital admission	All cardiovascular	0-9	Percent change	1.3	-0.2	2.7	Time trend, relative humidity, mean temperature, and PM10, day of the week (Monday–Sunday) and the first day of the month
342	A18	Effects of diurnal temperature range on cardiovascular and respiratory hospital admissions in Korea	Lim	2012	Seoul	4	-	Both	All	110425	GLM	-	8 ± 3	1	Hospital admission	Stroke	0-9	Percent change	0.2	-0.9	1.4	Time trend, relative humidity, mean temperature, and PM10, day of the week (Monday–Sunday) and the first day of the month
343	A18	Effects of diurnal temperature range on cardiovascular and respiratory hospital admissions in Korea	Lim	2012	Incheon	4	-	Both	All	28467	GLM	-	8 ± 3	1	Hospital admission	Stroke	0-9	Percent change	0.2	-1.8	2.2	Time trend, relative humidity, mean temperature, and PM10, day of the week (Monday–Sunday) and the first day of the month
344	A18	Effects of diurnal temperature range on cardiovascular and respiratory hospital admissions in Korea	Lim	2012	Daegu	4	-	Both	All	35771	GLM	-	9 ± 3	1	Hospital admission	Stroke	0-9	Percent change	-0.5	-1.9	0.9	Time trend, relative humidity, mean temperature, and PM10, day of the week (Monday–Sunday) and the first day of the month
345	A18	Effects of diurnal temperature range on cardiovascular and respiratory hospital admissions in Korea	Lim	2012	Busan	4	-	Both	All	46769	GLM	-	7 ± 2	1	Hospital admission	Stroke	0-9	Percent change	0.4	-1.4	2.2	Time trend, relative humidity, mean temperature, and PM10, day of the week (Monday–Sunday) and the first day of the month
346	A18	Effects of diurnal temperature range on cardiovascular and respiratory hospital admissions in Korea	Lim	2012	Seoul	4	-	Both	All	21203	GLM	-	8 ± 3	1	Hospital admission	MI	0-9	Percent change	1	-0.9	3	Time trend, relative humidity, mean temperature, and PM10, day of the week (Monday–Sunday) and the first day of the month
347	A18	Effects of diurnal temperature range on cardiovascular and respiratory hospital admissions in Korea	Lim	2012	Incheon	4	-	Both	All	4691	GLM	-	8 ± 3	1	Hospital admission	MI	0-9	Percent change	-1.6	-5.8	2.7	Time trend, relative humidity, mean temperature, and PM10, day of the week (Monday–Sunday) and the first day of the month
348	A18	Effects of diurnal temperature range on cardiovascular and respiratory hospital admissions in Korea	Lim	2012	Daegu	4	-	Both	All	5878	GLM	-	9 ± 3	1	Hospital admission	MI	0-9	Percent change	0.9	-2	3.9	Time trend, relative humidity, mean temperature, and PM10, day of the week (Monday–Sunday) and the first day of the month
349	A18	Effects of diurnal temperature range on cardiovascular and respiratory hospital admissions in Korea	Lim	2012	Busan	4	-	Both	All	8945	GLM	-	7 ± 2	1	Hospital admission	MI	0-9	Percent change	2	-1.4	5.4	Time trend, relative humidity, mean temperature, and PM10, day of the week (Monday–Sunday) and the first day of the month
350	A18	Effects of diurnal temperature range on cardiovascular and respiratory hospital admissions in Korea	Lim	2012	Seoul	4	-	Both	All	87787	GLM	-	8 ± 3	1	Hospital admission	IHD	0-9	Percent change	0.4	-1.1	1.8	Time trend, relative humidity, mean temperature, and PM10, day of the week (Monday–Sunday) and the first day of the month
351	A18	Effects of diurnal temperature range on cardiovascular and respiratory hospital admissions in Korea	Lim	2012	Incheon	4	-	Both	All	19971	GLM	-	8 ± 3	1	Hospital admission	IHD	0-9	Percent change	1.6	-9.1	3.8	Time trend, relative humidity, mean temperature, and PM10, day of the week (Monday–Sunday) and the first day of the month
352	A18	Effects of diurnal temperature range on cardiovascular and respiratory hospital admissions in Korea	Lim	2012	Daegu	4	-	Both	All	18875	GLM	-	9 ± 3	1	Hospital admission	IHD	0-9	Percent change	-1.1	-2.9	0.8	Time trend, relative humidity, mean temperature, and PM10, day of the week (Monday–Sunday) and the first day of the month
353	A18	Effects of diurnal temperature range on cardiovascular and respiratory hospital admissions in Korea	Lim	2012	Busan	4	-	Both	All	39129	GLM	-	7 ± 2	1	Hospital admission	IHD	0-9	Percent change	1	-1.1	3.2	Time trend, relative humidity, mean temperature, and PM10, day of the week (Monday–Sunday) and the first day of the month
354	A18	Effects of diurnal temperature range on cardiovascular and respiratory hospital admissions in Korea	Lim	2012	Seoul	4	-	Both	All	19243	GLM	-	8 ± 3	1	Hospital admission	Heart Failure	0-9	Percent change	2.4	0.2	4.7	Time trend, relative humidity, mean temperature, and PM10, day of the week (Monday–Sunday) and the first day of the month
355	A18	Effects of diurnal temperature range on cardiovascular and respiratory hospital admissions in Korea	Lim	2012	Incheon	4	-	Both	All	4864	GLM	-	8 ± 3	1	Hospital admission	Heart Failure	0-9	Percent change	1.5	-2.9	6.1	Time trend, relative humidity, mean temperature, and PM10, day of the week (Monday–Sunday) and the first day of the month
356	A18	Effects of diurnal temperature range on cardiovascular and respiratory hospital admissions in Korea	Lim	2012	Daegu	4	-	Both	All	4896	GLM	-	9 ± 3	1	Hospital admission	Heart Failure	0-9	Percent change	5	1.5	8.5	Time trend, relative humidity, mean temperature, and PM10, day of the week (Monday–Sunday) and the first day of the month
357	A18	Effects of diurnal temperature range on cardiovascular and respiratory hospital admissions in Korea	Lim	2012	Busan	4	-	Both	All	9378	GLM	-	7 ± 2	1	Hospital admission	Heart Failure	0-9	Percent change	3.2	-0.3	6.8	Time trend, relative humidity, mean temperature, and PM10, day of the week (Monday–Sunday) and the first day of the month

## Sheet: NEW-DTR
No.	ID	Title	Author	Year	Cities	Years	Study design	Gender	Age group	Sample size	Model	Other Model specifications	DTR	Per	Health outcome 1	Health outcome 2	Lag-day	Risk measure	Central	Lower	Upper	Adjustment
	A19	Effect modification of the association between diurnal temperature range and hospitalisations for ischaemic stroke by temperature in Hefei, China	He	2021	Hefei	9	Ecological	Both	All	40791	-	-	8.5 ± 3.8	-	Hospital admission	Ischemic stroke	8	RR	1.021	1.002	1.041	Temp, RH, year, month, DOW, holiday
	A19	Effect modification of the association between diurnal temperature range and hospitalisations for ischaemic stroke by temperature in Hefei, China	He	2021	Hefei	9	Ecological	Both	All	40791	-	-	8.5 ± 3.8	-	Hospital admission	Ischemic stroke	12	RR	1.029	1.011	1.046	Temp, RH, year, month, DOW, holiday
	A19	Effect modification of the association between diurnal temperature range and hospitalisations for ischaemic stroke by temperature in Hefei, China	He	2021	Hefei	9	Ecological	Both	All	40791	-	-	8.5 ± 3.8	-	Hospital admission	Ischemic stroke	18	RR	1.021	1.001	1.041	Temp, RH, year, month, DOW, holiday
	A19	Effect modification of the association between diurnal temperature range and hospitalisations for ischaemic stroke by temperature in Hefei, China	He	2021	Hefei	9	Ecological	Male	All	22624	-	-	8.5 ± 3.8	-	Hospital admission	Ischemic stroke	12	RR	1.03	1.006	1.054	Temp, RH, year, month, DOW, holiday
	A19	Effect modification of the association between diurnal temperature range and hospitalisations for ischaemic stroke by temperature in Hefei, China	He	2021	Hefei	9	Ecological	Female	All	18167	-	-	8.5 ± 3.8	-	Hospital admission	Ischemic stroke	12	RR	1.027	1.001	1.054	Temp, RH, year, month, DOW, holiday
	A19	Effect modification of the association between diurnal temperature range and hospitalisations for ischaemic stroke by temperature in Hefei, China	He	2021	Hefei	9	Ecological	Both	<65	8748	-	-	8.5 ± 3.8	-	Hospital admission	Ischemic stroke	12	RR	1.04	1.002	1.079	Temp, RH, year, month, DOW, holiday
	A19	Effect modification of the association between diurnal temperature range and hospitalisations for ischaemic stroke by temperature in Hefei, China	He	2021	Hefei	9	Ecological	Both	>65	32043	-	-	8.5 ± 3.8	-	Hospital admission	Ischemic stroke	12	RR	1.026	1.006	1.046	Temp, RH, year, month, DOW, holiday
	A20	Influence of weather on daily hospital admissions for acute myocardial infarction (from the Korea Acute Myocardial Infarction Registry)☆	Lee	2010	Daegu	4	-	Both	All	2136	Generalized additive Poisson models	-	6.8-11	-	Hospital admission	AMI	-	RR	1.068	1.034	2.02	day-of-week, season, and holidays including Christmas, New Year, and National holidays.
	A21	Short-Term Effect of Temperature on Daily Emergency Visits for Acute Myocardial Infarction with Threshold Temperatures	Lee	2014	14 cities	5	Time-series	Both	All	27388	Poisson GAM	Spring	8.77 (3.35)	1	Daily emergency visits	AMI	1	RR	1.03	1.02	1.04	controlled for potential confounders, such as humidity, sea level pressure, and air pollutants (PM10, NO2)
	A21	Short-Term Effect of Temperature on Daily Emergency Visits for Acute Myocardial Infarction with Threshold Temperatures	Lee	2014	14 cities	5	Time-series	Both	All	27388	Poisson GAM	Winter	8.77 (3.35)	1	Daily emergency visits	AMI	1	RR	1.02	1.01	1.03	controlled for potential confounders, such as humidity, sea level pressure, and air pollutants (PM10, NO2)
	A21	Short-Term Effect of Temperature on Daily Emergency Visits for Acute Myocardial Infarction with Threshold Temperatures	Lee	2014	14 cities	5	Time-series	Male	All	20694	Poisson GAM	Spring	8.77 (3.35)	1	Daily emergency visits	AMI	1	RR	1.03	1.02	1.04	controlled for potential confounders, such as humidity, sea level pressure, and air pollutants (PM10, NO2)
	A21	Short-Term Effect of Temperature on Daily Emergency Visits for Acute Myocardial Infarction with Threshold Temperatures	Lee	2014	14 cities	5	Time-series	Male	All	20694	Poisson GAM	Winter	8.77 (3.35)	1	Daily emergency visits	AMI	7	RR	1.02	1.01	1.03	controlled for potential confounders, such as humidity, sea level pressure, and air pollutants (PM10, NO2)
	A21	Short-Term Effect of Temperature on Daily Emergency Visits for Acute Myocardial Infarction with Threshold Temperatures	Lee	2014	14 cities	5	Time-series	Female	All	8643	Poisson GAM	Spring	8.77 (3.35)	1	Daily emergency visits	AMI	1	RR	1.04	1.03	1.06	controlled for potential confounders, such as humidity, sea level pressure, and air pollutants (PM10, NO2)
	A21	Short-Term Effect of Temperature on Daily Emergency Visits for Acute Myocardial Infarction with Threshold Temperatures	Lee	2014	14 cities	5	Time-series	Female	All	8643	Poisson GAM	Winter	8.77 (3.35)	1	Daily emergency visits	AMI	1	RR	1.03	1.01	1.05	controlled for potential confounders, such as humidity, sea level pressure, and air pollutants (PM10, NO2)
	A21	Short-Term Effect of Temperature on Daily Emergency Visits for Acute Myocardial Infarction with Threshold Temperatures	Lee	2014	14 cities	5	Time-series	Both	>75	-	Poisson GAM	Spring	8.77 (3.35)	1	Daily emergency visits	AMI	1	RR	1.03	1.01	1.05	controlled for potential confounders, such as humidity, sea level pressure, and air pollutants (PM10, NO2)
	A21	Short-Term Effect of Temperature on Daily Emergency Visits for Acute Myocardial Infarction with Threshold Temperatures	Lee	2014	14 cities	5	Time-series	Both	>75	-	Poisson GAM	Winter	8.77 (3.35)	1	Daily emergency visits	AMI	4	RR	1.02	1	1.05	controlled for potential confounders, such as humidity, sea level pressure, and air pollutants (PM10, NO2)
	A21	Short-Term Effect of Temperature on Daily Emergency Visits for Acute Myocardial Infarction with Threshold Temperatures	Lee	2014	14 cities	5	Time-series	Both	<75	-	Poisson GAM	Spring	8.77 (3.35)	1	Daily emergency visits	AMI	1	RR	1.03	1.02	1.05	controlled for potential confounders, such as humidity, sea level pressure, and air pollutants (PM10, NO2)
	A21	Short-Term Effect of Temperature on Daily Emergency Visits for Acute Myocardial Infarction with Threshold Temperatures	Lee	2014	14 cities	5	Time-series	Both	<75	-	Poisson GAM	Winter	8.77 (3.35)	1	Daily emergency visits	AMI	1	RR	1.02	1.01	1.04	controlled for potential confounders, such as humidity, sea level pressure, and air pollutants (PM10, NO2)
	A22	Effects of Temperature and Pressure on Acute Stroke Incidence Assessed Using a Korean Nationwide Insurance Database	Lim	2017	Multiple	1	-	Both	All	2894	multiple Poisson regression	-	-	-	Incidence	Acute stroke	-	RR	1.017	0.991	1.044	adjusting for sex and age group
	A22	Effects of Temperature and Pressure on Acute Stroke Incidence Assessed Using a Korean Nationwide Insurance Database	Lim	2017	Multiple	1	-	Male	All	1490	multiple Poisson regression	-	-	-	Incidence	Acute stroke	-	RR	1.024	1.004	1.045	adjusting for sex and age group
	A22	Effects of Temperature and Pressure on Acute Stroke Incidence Assessed Using a Korean Nationwide Insurance Database	Lim	2017	Multiple	1	-	Female	All	1404	multiple Poisson regression	-	-	-	Incidence	Acute stroke	-	RR	1.022	0.99	1.054	adjusting for sex and age group
	A22	Effects of Temperature and Pressure on Acute Stroke Incidence Assessed Using a Korean Nationwide Insurance Database	Lim	2017	Multiple	1	-	Both	<65	1075	multiple Poisson regression	-	-	-	Incidence	Acute stroke	-	RR	0.995	0.96	1.035	adjusting for sex and age group
	A22	Effects of Temperature and Pressure on Acute Stroke Incidence Assessed Using a Korean Nationwide Insurance Database	Lim	2017	Multiple	1	-	Both	>65	1819	multiple Poisson regression	-	-	-	Incidence	Acute stroke	-	RR	1.027	1.008	1.047	adjusting for sex and age group
	A22	Effects of Temperature and Pressure on Acute Stroke Incidence Assessed Using a Korean Nationwide Insurance Database	Lim	2017	Multiple	1	-	Both	All	718	multiple Poisson regression	-	-	-	Incidence	Hemorrhagic stroke	-	RR	0.994	0.951	1.038	adjusting for sex and age group
	A22	Effects of Temperature and Pressure on Acute Stroke Incidence Assessed Using a Korean Nationwide Insurance Database	Lim	2017	Multiple	1	-	Male	All	363	multiple Poisson regression	-	-	-	Incidence	Hemorrhagic stroke	-	RR	1.012	0.953	1.075	adjusting for sex and age group
	A22	Effects of Temperature and Pressure on Acute Stroke Incidence Assessed Using a Korean Nationwide Insurance Database	Lim	2017	Multiple	1	-	Female	All	355	multiple Poisson regression	-	-	-	Incidence	Hemorrhagic stroke	-	RR	1.003	0.941	1.069	adjusting for sex and age group
	A22	Effects of Temperature and Pressure on Acute Stroke Incidence Assessed Using a Korean Nationwide Insurance Database	Lim	2017	Multiple	1	-	Both	<65	404	multiple Poisson regression	-	-	-	Incidence	Hemorrhagic stroke	-	RR	1	0.943	1.061	adjusting for sex and age group
	A22	Effects of Temperature and Pressure on Acute Stroke Incidence Assessed Using a Korean Nationwide Insurance Database	Lim	2017	Multiple	1	-	Both	>65	314	multiple Poisson regression	-	-	-	Incidence	Hemorrhagic stroke	-	RR	0.982	0.917	1.052	adjusting for sex and age group
	A22	Effects of Temperature and Pressure on Acute Stroke Incidence Assessed Using a Korean Nationwide Insurance Database	Lim	2017	Multiple	1	-	Both	All	2176	multiple Poisson regression	-	-	-	Incidence	Ischemic stroke	-	RR	1.026	0.997	1.056	adjusting for sex and age group
	A22	Effects of Temperature and Pressure on Acute Stroke Incidence Assessed Using a Korean Nationwide Insurance Database	Lim	2017	Multiple	1	-	Male	All	1127	multiple Poisson regression	-	-	-	Incidence	Ischemic stroke	-	RR	1.027	1.006	1.05	adjusting for sex and age group
	A22	Effects of Temperature and Pressure on Acute Stroke Incidence Assessed Using a Korean Nationwide Insurance Database	Lim	2017	Multiple	1	-	Female	All	1049	multiple Poisson regression	-	-	-	Incidence	Ischemic stroke	-	RR	1.016	0.98	1.053	adjusting for sex and age group
	A22	Effects of Temperature and Pressure on Acute Stroke Incidence Assessed Using a Korean Nationwide Insurance Database	Lim	2017	Multiple	1	-	Both	<65	671	multiple Poisson regression	-	-	-	Incidence	Ischemic stroke	-	RR	1.002	0.958	1.048	adjusting for sex and age group
	A22	Effects of Temperature and Pressure on Acute Stroke Incidence Assessed Using a Korean Nationwide Insurance Database	Lim	2017	Multiple	1	-	Both	>65	1505	multiple Poisson regression	-	-	-	Incidence	Ischemic stroke	-	RR	1.031	1.011	1.052	adjusting for sex and age group
	A23	Seasonal Changes in Hospital Admissions for Pulmonary Embolism in Metropolitan Areas of Tokyo (from the Tokyo Cardiovascular Care Unit Network)	Mizuno	2015	Tokyo	8	Time-series	Both	All	1148	Generalized additive Poisson regression	-	6.3±2.2	1	Hospital admission	Pulmonary embolism	0	OR	1.036	1.003	1.07	Temp, RH, DOW, holiday, influenza
	A24	The influence of meteorological and geomagnetic factors on acute myocardial infarction and brain stroke in Moscow, Russia	Shaposhnikov	2014	Moscow	14	-	Both	All	1096	-	-	7	10	Hospitalization	Brain stroke	5	Percent	26	2	57	DOW, etc.
	A25	Weather temperature and the incidence of hospitalization for cardiovascular diseases in an aging society	Yoneyama	2021	Multiple	4	-	Both	All	1067171	multilevel mixed-effect model	-	7.7 ± 3.1	-	Hospitalization	CVD	-	Coefficient	4.54	4.314	4.765	weather, hospital, and patient demographics
	A25	Weather temperature and the incidence of hospitalization for cardiovascular diseases in an aging society	Yoneyama	2021	Multiple	4	-	Male	All	616012	multilevel mixed-effect model	-	7.7 ± 3.1	-	Hospitalization	CVD	-	Coefficient	4.484	4.192	4.775	weather, hospital, and patient demographics
	A25	Weather temperature and the incidence of hospitalization for cardiovascular diseases in an aging society	Yoneyama	2021	Multiple	4	-	Female	All	451159	multilevel mixed-effect model	-	7.7 ± 3.1	-	Hospitalization	CVD	-	Coefficient	4.623	4.266	4.98	weather, hospital, and patient demographics
	A25	Weather temperature and the incidence of hospitalization for cardiovascular diseases in an aging society	Yoneyama	2021	Multiple	4	-								Hospitalization	Age, angina, AMI, heart failure, aortic disease, pulmonary embolism, artrial fibrillation, cardiac arrest	-	Coefficient				weather, hospital, and patient demographics
	A26	High ambient temperature in summer and risk of stroke or transient ischemic attack: A national study in Israel	Vered	2020	Multiple	3	time-stratified case-crossover	Both	All	15123	Conditional logistic regression models	-	9.9 ± 3.6	-	Morbidity	Stroke	6	OR	0.96	0.95	0.97	relative humidity and air pollution, maximum ambient temperature
	A26	High ambient temperature in summer and risk of stroke or transient ischemic attack: A national study in Israel	Vered	2020	Multiple	3	time-stratified case-crossover	Male	All	8179	Conditional logistic regression models	-	9.9 ± 3.6	-	Morbidity	Stroke	6	OR	0.97	0.95	0.98	relative humidity and air pollution, maximum ambient temperature
	A26	High ambient temperature in summer and risk of stroke or transient ischemic attack: A national study in Israel	Vered	2020	Multiple	3	time-stratified case-crossover	Female	All	6944	Conditional logistic regression models	-	9.9 ± 3.6	-	Morbidity	Stroke	6	OR	0.96	0.94	0.97	relative humidity and air pollution, maximum ambient temperature
	A26	High ambient temperature in summer and risk of stroke or transient ischemic attack: A national study in Israel	Vered	2020	Multiple	3	time-stratified case-crossover	Both	All	14194	Conditional logistic regression models	-	9.9 ± 3.6	-	Morbidity	Ischemic stroke	6	OR	0.96	0.95	0.97	relative humidity and air pollution, maximum ambient temperature
	A26	High ambient temperature in summer and risk of stroke or transient ischemic attack: A national study in Israel	Vered	2020	Multiple	3	time-stratified case-crossover	Male	All	7653	Conditional logistic regression models	-	9.9 ± 3.6	-	Morbidity	Ischemic stroke	6	OR	0.97	0.95	0.98	relative humidity and air pollution, maximum ambient temperature
	A26	High ambient temperature in summer and risk of stroke or transient ischemic attack: A national study in Israel	Vered	2020	Multiple	3	time-stratified case-crossover	Female	All	6541	Conditional logistic regression models	-	9.9 ± 3.6	-	Morbidity	Ischemic stroke	6	OR	0.95	0.94	0.97	relative humidity and air pollution, maximum ambient temperature
	A26	High ambient temperature in summer and risk of stroke or transient ischemic attack: A national study in Israel	Vered	2020	Multiple	3	time-stratified case-crossover	Both	All	929	Conditional logistic regression models	-	9.9 ± 3.6	-	Morbidity	Intracerebral Hemorrhage	6	OR	0.97	0.92	1.01	relative humidity and air pollution, maximum ambient temperature
	A26	High ambient temperature in summer and risk of stroke or transient ischemic attack: A national study in Israel	Vered	2020	Multiple	3	time-stratified case-crossover	Male	All	526	Conditional logistic regression models	-	9.9 ± 3.6	-	Morbidity	Intracerebral Hemorrhage	6	OR	0.96	0.9	1.02	relative humidity and air pollution, maximum ambient temperature
	A26	High ambient temperature in summer and risk of stroke or transient ischemic attack: A national study in Israel	Vered	2020	Multiple	3	time-stratified case-crossover	Female	All	403	Conditional logistic regression models	-	9.9 ± 3.6	-	Morbidity	Intracerebral Hemorrhage	6	OR	0.98	0.91	1.05	relative humidity and air pollution, maximum ambient temperature
	A27	Impact of diurnal temperature range on hospital admissions for cerebrovascular disease among farmers in Northwest China	Zhai	2022	Multiple	3	Time-series	Both	All	16425	DLNM	-	High DTR = 19 °C	-	Hospital admission	Cerebrovascular disease	0	RR	0.92	0.868	0.974	time, temperature, humidity, Dow, Holiday, windspeed, sunshine
	A27	Impact of diurnal temperature range on hospital admissions for cerebrovascular disease among farmers in Northwest China	Zhai	2022	Multiple	3	Time-series	Both	All	16425	DLNM	-	High DTR = 19 °C	-	Hospital admission	Cerebrovascular disease	0-3	RR	0.865	0.788	0.949	time, temperature, humidity, Dow, Holiday, windspeed, sunshine
	A27	Impact of diurnal temperature range on hospital admissions for cerebrovascular disease among farmers in Northwest China	Zhai	2022	Multiple	3	Time-series	Both	All	16425	DLNM	-	High DTR = 19 °C	-	Hospital admission	Cerebrovascular disease	0-7	RR	0.946	0.837	1.07	time, temperature, humidity, Dow, Holiday, windspeed, sunshine
	A27	Impact of diurnal temperature range on hospital admissions for cerebrovascular disease among farmers in Northwest China	Zhai	2022	Multiple	3	Time-series	Both	All	16425	DLNM	-	High DTR = 19 °C	-	Hospital admission	Cerebrovascular disease	0-14	RR	1.028	0.872	1.213	time, temperature, humidity, Dow, Holiday, windspeed, sunshine
	A27	Impact of diurnal temperature range on hospital admissions for cerebrovascular disease among farmers in Northwest China	Zhai	2022	Multiple	3	Time-series	Both	All	16425	DLNM	-	High DTR = 19 °C	-	Hospital admission	Cerebrovascular disease	0-21	RR	1.595	1.301	1.957	time, temperature, humidity, Dow, Holiday, windspeed, sunshine
	A27	Impact of diurnal temperature range on hospital admissions for cerebrovascular disease among farmers in Northwest China	Zhai	2022	Multiple	3	Time-series	Male	All	8760	DLNM	-	High DTR = 19 °C	-	Hospital admission	Cerebrovascular disease	0	RR	0.86	0.79	0.935	time, temperature, humidity, Dow, Holiday, windspeed, sunshine
	A27	Impact of diurnal temperature range on hospital admissions for cerebrovascular disease among farmers in Northwest China	Zhai	2022	Multiple	3	Time-series	Male	All	8760	DLNM	-	High DTR = 19 °C	-	Hospital admission	Cerebrovascular disease	0-3	RR	0.903	0.782	1.043	time, temperature, humidity, Dow, Holiday, windspeed, sunshine
	A27	Impact of diurnal temperature range on hospital admissions for cerebrovascular disease among farmers in Northwest China	Zhai	2022	Multiple	3	Time-series	Male	All	8760	DLNM	-	High DTR = 19 °C	-	Hospital admission	Cerebrovascular disease	0-7	RR	0.913	0.748	1.114	time, temperature, humidity, Dow, Holiday, windspeed, sunshine
	A27	Impact of diurnal temperature range on hospital admissions for cerebrovascular disease among farmers in Northwest China	Zhai	2022	Multiple	3	Time-series	Male	All	8760	DLNM	-	High DTR = 19 °C	-	Hospital admission	Cerebrovascular disease	0-14	RR	1.12	0.848	1.48	time, temperature, humidity, Dow, Holiday, windspeed, sunshine
	A27	Impact of diurnal temperature range on hospital admissions for cerebrovascular disease among farmers in Northwest China	Zhai	2022	Multiple	3	Time-series	Male	All	8760	DLNM	-	High DTR = 19 °C	-	Hospital admission	Cerebrovascular disease	0-21	RR	1.813	1.259	2.611	time, temperature, humidity, Dow, Holiday, windspeed, sunshine
	A27	Impact of diurnal temperature range on hospital admissions for cerebrovascular disease among farmers in Northwest China	Zhai	2022	Multiple	3	Time-series	Female	All	7665	DLNM	-	High DTR = 19 °C	-	Hospital admission	Cerebrovascular disease	0	RR	0.996	0.908	1.092	time, temperature, humidity, Dow, Holiday, windspeed, sunshine
	A27	Impact of diurnal temperature range on hospital admissions for cerebrovascular disease among farmers in Northwest China	Zhai	2022	Multiple	3	Time-series	Female	All	7665	DLNM	-	High DTR = 19 °C	-	Hospital admission	Cerebrovascular disease	0-3	RR	0.942	0.803	1.105	time, temperature, humidity, Dow, Holiday, windspeed, sunshine
	A27	Impact of diurnal temperature range on hospital admissions for cerebrovascular disease among farmers in Northwest China	Zhai	2022	Multiple	3	Time-series	Female	All	7665	DLNM	-	High DTR = 19 °C	-	Hospital admission	Cerebrovascular disease	0-7	RR	1.028	0.823	1.283	time, temperature, humidity, Dow, Holiday, windspeed, sunshine
	A27	Impact of diurnal temperature range on hospital admissions for cerebrovascular disease among farmers in Northwest China	Zhai	2022	Multiple	3	Time-series	Female	All	7665	DLNM	-	High DTR = 19 °C	-	Hospital admission	Cerebrovascular disease	0-14	RR	1.231	0.9	1.684	time, temperature, humidity, Dow, Holiday, windspeed, sunshine
	A27	Impact of diurnal temperature range on hospital admissions for cerebrovascular disease among farmers in Northwest China	Zhai	2022	Multiple	3	Time-series	Female	All	7665	DLNM	-	High DTR = 19 °C	-	Hospital admission	Cerebrovascular disease	0-21	RR	1.308	0.867	1.974	time, temperature, humidity, Dow, Holiday, windspeed, sunshine
	A27	Impact of diurnal temperature range on hospital admissions for cerebrovascular disease among farmers in Northwest China	Zhai	2022	Multiple	3	Time-series	Both	<65	7665	DLNM	-	High DTR = 19 °C	-	Hospital admission	Cerebrovascular disease	0	RR	0.909	0.83	0.995	time, temperature, humidity, Dow, Holiday, windspeed, sunshine
	A27	Impact of diurnal temperature range on hospital admissions for cerebrovascular disease among farmers in Northwest China	Zhai	2022	Multiple	3	Time-series	Both	<65	7665	DLNM	-	High DTR = 19 °C	-	Hospital admission	Cerebrovascular disease	0-3	RR	0.974	0.834	1.137	time, temperature, humidity, Dow, Holiday, windspeed, sunshine
	A27	Impact of diurnal temperature range on hospital admissions for cerebrovascular disease among farmers in Northwest China	Zhai	2022	Multiple	3	Time-series	Both	<65	7665	DLNM	-	High DTR = 19 °C	-	Hospital admission	Cerebrovascular disease	0-7	RR	1.017	0.819	1.261	time, temperature, humidity, Dow, Holiday, windspeed, sunshine
	A27	Impact of diurnal temperature range on hospital admissions for cerebrovascular disease among farmers in Northwest China	Zhai	2022	Multiple	3	Time-series	Both	<65	7665	DLNM	-	High DTR = 19 °C	-	Hospital admission	Cerebrovascular disease	0-14	RR	1.154	0.852	1.563	time, temperature, humidity, Dow, Holiday, windspeed, sunshine
	A27	Impact of diurnal temperature range on hospital admissions for cerebrovascular disease among farmers in Northwest China	Zhai	2022	Multiple	3	Time-series	Both	<65	7665	DLNM	-	High DTR = 19 °C	-	Hospital admission	Cerebrovascular disease	0-21	RR	1.742	1.17	2.595	time, temperature, humidity, Dow, Holiday, windspeed, sunshine
	A27	Impact of diurnal temperature range on hospital admissions for cerebrovascular disease among farmers in Northwest China	Zhai	2022	Multiple	3	Time-series	Both	>65	8760	DLNM	-	High DTR = 19 °C	-	Hospital admission	Cerebrovascular disease	0	RR	0.929	0.853	1.013	time, temperature, humidity, Dow, Holiday, windspeed, sunshine
	A27	Impact of diurnal temperature range on hospital admissions for cerebrovascular disease among farmers in Northwest China	Zhai	2022	Multiple	3	Time-series	Both	>65	8760	DLNM	-	High DTR = 19 °C	-	Hospital admission	Cerebrovascular disease	0-3	RR	0.877	0.757	1.017	time, temperature, humidity, Dow, Holiday, windspeed, sunshine
	A27	Impact of diurnal temperature range on hospital admissions for cerebrovascular disease among farmers in Northwest China	Zhai	2022	Multiple	3	Time-series	Both	>65	8760	DLNM	-	High DTR = 19 °C	-	Hospital admission	Cerebrovascular disease	0-7	RR	0.92	0.75	1.128	time, temperature, humidity, Dow, Holiday, windspeed, sunshine
	A27	Impact of diurnal temperature range on hospital admissions for cerebrovascular disease among farmers in Northwest China	Zhai	2022	Multiple	3	Time-series	Both	>65	8760	DLNM	-	High DTR = 19 °C	-	Hospital admission	Cerebrovascular disease	0-14	RR	1.19	0.894	1.583	time, temperature, humidity, Dow, Holiday, windspeed, sunshine
	A27	Impact of diurnal temperature range on hospital admissions for cerebrovascular disease among farmers in Northwest China	Zhai	2022	Multiple	3	Time-series	Both	>65	8760	DLNM	-	High DTR = 19 °C	-	Hospital admission	Cerebrovascular disease	0-21	RR	1.447	0.995	2.105	time, temperature, humidity, Dow, Holiday, windspeed, sunshine
	A28	Diurnal temperature range and hospital admission due to cardiovascular and respiratory diseases in Dezful, a city with hot climate and high DTR fluctuation in Iran: an ecological time-series study	Aghababaeian	2023	Dezful	6	Time-series	Both	All	35121	DLNM	High DTR - 99th P	15.95 (4.6)	-	Hospital admission	CVD	0	RR	0.99	0.95	1.03	long-term and seasonal trend, Temp, RH, WS, PM10, and PM2.5
	A28	Diurnal temperature range and hospital admission due to cardiovascular and respiratory diseases in Dezful, a city with hot climate and high DTR fluctuation in Iran: an ecological time-series study	Aghababaeian	2023	Dezful	6	Time-series	Both	All	35121	DLNM	High DTR - 99th P	15.95 (4.6)	-	Hospital admission	CVD	0-2	RR	0.96	0.87	1.06	long-term and seasonal trend, Temp, RH, WS, PM10, and PM2.5
	A28	Diurnal temperature range and hospital admission due to cardiovascular and respiratory diseases in Dezful, a city with hot climate and high DTR fluctuation in Iran: an ecological time-series study	Aghababaeian	2023	Dezful	6	Time-series	Both	All	35121	DLNM	High DTR - 99th P	15.95 (4.6)	-	Hospital admission	CVD	0-6	RR	0.89	0.77	1.03	long-term and seasonal trend, Temp, RH, WS, PM10, and PM2.5
	A28	Diurnal temperature range and hospital admission due to cardiovascular and respiratory diseases in Dezful, a city with hot climate and high DTR fluctuation in Iran: an ecological time-series study	Aghababaeian	2023	Dezful	6	Time-series	Both	All	35121	DLNM	High DTR - 99th P	15.95 (4.6)	-	Hospital admission	CVD	0-13	RR	0.75	0.62	0.92	long-term and seasonal trend, Temp, RH, WS, PM10, and PM2.5
	A28	Diurnal temperature range and hospital admission due to cardiovascular and respiratory diseases in Dezful, a city with hot climate and high DTR fluctuation in Iran: an ecological time-series study	Aghababaeian	2023	Dezful	6	Time-series	Both	All	35121	DLNM	High DTR - 99th P	15.95 (4.6)	-	Hospital admission	CVD	0-21	RR	0.63	0.5	0.79	long-term and seasonal trend, Temp, RH, WS, PM10, and PM2.5
	A28	Diurnal temperature range and hospital admission due to cardiovascular and respiratory diseases in Dezful, a city with hot climate and high DTR fluctuation in Iran: an ecological time-series study	Aghababaeian	2023	Dezful	6	Time-series	Both	All	35121	DLNM	High DTR - 99th P	15.95 (4.6)	-	Hospital admission	CVD	0	RR	1.02	0.97	1.08	long-term and seasonal trend, Temp, RH, WS, PM10, and PM2.5
	A28	Diurnal temperature range and hospital admission due to cardiovascular and respiratory diseases in Dezful, a city with hot climate and high DTR fluctuation in Iran: an ecological time-series study	Aghababaeian	2023	Dezful	6	Time-series	Both	All	35121	DLNM	High DTR - 99th P	15.95 (4.6)	-	Hospital admission	CVD	0-2	RR	1.08	0.95	1.24	long-term and seasonal trend, Temp, RH, WS, PM10, and PM2.5
	A28	Diurnal temperature range and hospital admission due to cardiovascular and respiratory diseases in Dezful, a city with hot climate and high DTR fluctuation in Iran: an ecological time-series study	Aghababaeian	2023	Dezful	6	Time-series	Both	All	35121	DLNM	High DTR - 99th P	15.95 (4.6)	-	Hospital admission	CVD	0-6	RR	1.18	0.94	1.49	long-term and seasonal trend, Temp, RH, WS, PM10, and PM2.5
	A28	Diurnal temperature range and hospital admission due to cardiovascular and respiratory diseases in Dezful, a city with hot climate and high DTR fluctuation in Iran: an ecological time-series study	Aghababaeian	2023	Dezful	6	Time-series	Both	All	35121	DLNM	High DTR - 99th P	15.95 (4.6)	-	Hospital admission	CVD	0-13	RR	1.37	0.96	1.94	long-term and seasonal trend, Temp, RH, WS, PM10, and PM2.5
	A28	Diurnal temperature range and hospital admission due to cardiovascular and respiratory diseases in Dezful, a city with hot climate and high DTR fluctuation in Iran: an ecological time-series study	Aghababaeian	2023	Dezful	6	Time-series	Both	All	35121	DLNM	High DTR - 99th P	15.95 (4.6)	-	Hospital admission	CVD	0-21	RR	1.69	1.06	2.7	long-term and seasonal trend, Temp, RH, WS, PM10, and PM2.5
	A28	Diurnal temperature range and hospital admission due to cardiovascular and respiratory diseases in Dezful, a city with hot climate and high DTR fluctuation in Iran: an ecological time-series study	Aghababaeian	2023	Dezful	6	Time-series	Both	All	14440	DLNM	High DTR - 99th P	15.95 (4.6)	-	Hospital admission	Respiratory	0	RR	0.96	0.91	1.02	long-term and seasonal trend, Temp, RH, WS, PM10, and PM2.5
	A28	Diurnal temperature range and hospital admission due to cardiovascular and respiratory diseases in Dezful, a city with hot climate and high DTR fluctuation in Iran: an ecological time-series study	Aghababaeian	2023	Dezful	6	Time-series	Both	All	14440	DLNM	High DTR - 99th P	15.95 (4.6)	-	Hospital admission	Respiratory	0-2	RR	0.92	0.79	1.06	long-term and seasonal trend, Temp, RH, WS, PM10, and PM2.5
	A28	Diurnal temperature range and hospital admission due to cardiovascular and respiratory diseases in Dezful, a city with hot climate and high DTR fluctuation in Iran: an ecological time-series study	Aghababaeian	2023	Dezful	6	Time-series	Both	All	14440	DLNM	High DTR - 99th P	15.95 (4.6)	-	Hospital admission	Respiratory	0-6	RR	0.85	0.68	1.07	long-term and seasonal trend, Temp, RH, WS, PM10, and PM2.5
	A28	Diurnal temperature range and hospital admission due to cardiovascular and respiratory diseases in Dezful, a city with hot climate and high DTR fluctuation in Iran: an ecological time-series study	Aghababaeian	2023	Dezful	6	Time-series	Both	All	14440	DLNM	High DTR - 99th P	15.95 (4.6)	-	Hospital admission	Respiratory	0-13	RR	0.76	0.57	1.02	long-term and seasonal trend, Temp, RH, WS, PM10, and PM2.5
	A28	Diurnal temperature range and hospital admission due to cardiovascular and respiratory diseases in Dezful, a city with hot climate and high DTR fluctuation in Iran: an ecological time-series study	Aghababaeian	2023	Dezful	6	Time-series	Both	All	14440	DLNM	High DTR - 99th P	15.95 (4.6)	-	Hospital admission	Respiratory	0-21	RR	0.57	0.4	0.82	long-term and seasonal trend, Temp, RH, WS, PM10, and PM2.5
	A28	Diurnal temperature range and hospital admission due to cardiovascular and respiratory diseases in Dezful, a city with hot climate and high DTR fluctuation in Iran: an ecological time-series study	Aghababaeian	2023	Dezful	6	Time-series	Both	All	14440	DLNM	High DTR - 99th P	15.95 (4.6)	-	Hospital admission	Respiratory	0	RR	1.03	0.96	1.1	long-term and seasonal trend, Temp, RH, WS, PM10, and PM2.5
	A28	Diurnal temperature range and hospital admission due to cardiovascular and respiratory diseases in Dezful, a city with hot climate and high DTR fluctuation in Iran: an ecological time-series study	Aghababaeian	2023	Dezful	6	Time-series	Both	All	14440	DLNM	High DTR - 99th P	15.95 (4.6)	-	Hospital admission	Respiratory	0-2	RR	1.1	0.92	1.31	long-term and seasonal trend, Temp, RH, WS, PM10, and PM2.5
	A28	Diurnal temperature range and hospital admission due to cardiovascular and respiratory diseases in Dezful, a city with hot climate and high DTR fluctuation in Iran: an ecological time-series study	Aghababaeian	2023	Dezful	6	Time-series	Both	All	14440	DLNM	High DTR - 99th P	15.95 (4.6)	-	Hospital admission	Respiratory	0-6	RR	1.26	0.94	1.7	long-term and seasonal trend, Temp, RH, WS, PM10, and PM2.5
	A28	Diurnal temperature range and hospital admission due to cardiovascular and respiratory diseases in Dezful, a city with hot climate and high DTR fluctuation in Iran: an ecological time-series study	Aghababaeian	2023	Dezful	6	Time-series	Both	All	14440	DLNM	High DTR - 99th P	15.95 (4.6)	-	Hospital admission	Respiratory	0-13	RR	1.53	0.97	2.41	long-term and seasonal trend, Temp, RH, WS, PM10, and PM2.5
	A28	Diurnal temperature range and hospital admission due to cardiovascular and respiratory diseases in Dezful, a city with hot climate and high DTR fluctuation in Iran: an ecological time-series study	Aghababaeian	2023	Dezful	6	Time-series	Both	All	14440	DLNM	High DTR - 99th P	15.95 (4.6)	-	Hospital admission	Respiratory	0-21	RR	1.56	0.85	2.85	long-term and seasonal trend, Temp, RH, WS, PM10, and PM2.5
	A29	Effects of diurnal temperature range on first-ever strokes in different seasons: a time-series study in Shenzhen, China	Lei	2020	Shenzhen	12	Time-series	Both	All	142569	Poisson	Summer	6.0 (1.9)	-	Incidence	Stroke	-	RR	1.17	1.0355	1.324	RH, Pressure, wind, nd
	A30	Average temperature, diurnal temperature variation, and stroke hospitalizations	Lichtman	2016	Multiple	3	-	Both	18-64	45959	Logistic regression	Spring	-	-	Hospitalization	Stroke	-	OR	1.37	1.29	1.46	patient age, sex, race, dew point temperature, and other comorbid conditions
	A30	Average temperature, diurnal temperature variation, and stroke hospitalizations	Lichtman	2016	Multiple	3	-	Both	>65	121736	Logistic regression	Spring	-	-	Hospitalization	Stroke	-	OR	1.2	1.16	1.25	patient age, sex, race, dew point temperature, and other comorbid conditions

## Sheet: Complete (+New)
No.	ID	Title	Author	Year	Cities	Years	Study design	Gender	Age group	Sample size	Model	Other Model specifications	DTR	Per	Health outcome 1	Health outcome 2	Lag-day	Risk measure	Central	Lower	Upper	Adjustment
1	A1	The effect and prediction of diurnal temperature range in high altitude area on outpatient and emergency room admissions for cardiovascular diseases	Zhu	2021	Jinchang	4	-	Both	All	138367	GAM	-	13.39±4.12	1	Outpatient and emergency room admissions	All cardiovascular	0	Percent change	0.25	0.09	0.41	Long-term trend, day of week, holiday, temperature, RH, wind speed
2	A1	The effect and prediction of diurnal temperature range in high altitude area on outpatient and emergency room admissions for cardiovascular diseases	Zhu	2021	Jinchang	4	-	Both	All	138367	GAM	-	13.39±4.12	1	Outpatient and emergency room admissions	All cardiovascular	1	Percent change	0.38	0.22	0.53	Long-term trend, day of week, holiday, temperature, RH, wind speed
3	A1	The effect and prediction of diurnal temperature range in high altitude area on outpatient and emergency room admissions for cardiovascular diseases	Zhu	2021	Jinchang	4	-	Both	All	138367	GAM	-	13.39±4.12	1	Outpatient and emergency room admissions	All cardiovascular	2	Percent change	0.17	0.03	0.31	Long-term trend, day of week, holiday, temperature, RH, wind speed
4	A1	The effect and prediction of diurnal temperature range in high altitude area on outpatient and emergency room admissions for cardiovascular diseases	Zhu	2021	Jinchang	4	-	Both	All	138367	GAM	-	13.39±4.12	1	Outpatient and emergency room admissions	All cardiovascular	3	Percent change	0.41	0.28	0.55	Long-term trend, day of week, holiday, temperature, RH, wind speed
5	A1	The effect and prediction of diurnal temperature range in high altitude area on outpatient and emergency room admissions for cardiovascular diseases	Zhu	2021	Jinchang	4	-	Both	All	138367	GAM	-	13.39±4.12	1	Outpatient and emergency room admissions	All cardiovascular	4	Percent change	0.3	0.17	0.43	Long-term trend, day of week, holiday, temperature, RH, wind speed
6	A1	The effect and prediction of diurnal temperature range in high altitude area on outpatient and emergency room admissions for cardiovascular diseases	Zhu	2021	Jinchang	4	-	Both	All	138367	GAM	-	13.39±4.12	1	Outpatient and emergency room admissions	All cardiovascular	5	Percent change	0	-0.13	0.13	Long-term trend, day of week, holiday, temperature, RH, wind speed
7	A1	The effect and prediction of diurnal temperature range in high altitude area on outpatient and emergency room admissions for cardiovascular diseases	Zhu	2021	Jinchang	4	-	Both	All	138367	GAM	-	13.39±4.12	1	Outpatient and emergency room admissions	All cardiovascular	6	Percent change	0.13	0	0.26	Long-term trend, day of week, holiday, temperature, RH, wind speed
8	A1	The effect and prediction of diurnal temperature range in high altitude area on outpatient and emergency room admissions for cardiovascular diseases	Zhu	2021	Jinchang	4	-	Both	All	138367	GAM	-	13.39±4.12	1	Outpatient and emergency room admissions	All cardiovascular	7	Percent change	0.41	0.28	0.53	Long-term trend, day of week, holiday, temperature, RH, wind speed
9	A1	The effect and prediction of diurnal temperature range in high altitude area on outpatient and emergency room admissions for cardiovascular diseases	Zhu	2021	Jinchang	4	-	Both	All	138367	GAM	-	13.39±4.12	1	Outpatient and emergency room admissions	All cardiovascular	0-1	Percent change	0.52	0.32	0.73	Long-term trend, day of week, holiday, temperature, RH, wind speed
10	A1	The effect and prediction of diurnal temperature range in high altitude area on outpatient and emergency room admissions for cardiovascular diseases	Zhu	2021	Jinchang	4	-	Both	All	138367	GAM	-	13.39±4.12	1	Outpatient and emergency room admissions	All cardiovascular	0-2	Percent change	0.63	0.39	0.86	Long-term trend, day of week, holiday, temperature, RH, wind speed
11	A1	The effect and prediction of diurnal temperature range in high altitude area on outpatient and emergency room admissions for cardiovascular diseases	Zhu	2021	Jinchang	4	-	Both	All	138367	GAM	-	13.39±4.12	1	Outpatient and emergency room admissions	All cardiovascular	0-3	Percent change	0.96	0.7	1.22	Long-term trend, day of week, holiday, temperature, RH, wind speed
12	A1	The effect and prediction of diurnal temperature range in high altitude area on outpatient and emergency room admissions for cardiovascular diseases	Zhu	2021	Jinchang	4	-	Both	All	138367	GAM	-	13.39±4.12	1	Outpatient and emergency room admissions	All cardiovascular	0-4	Percent change	1.12	0.84	1.4	Long-term trend, day of week, holiday, temperature, RH, wind speed
13	A1	The effect and prediction of diurnal temperature range in high altitude area on outpatient and emergency room admissions for cardiovascular diseases	Zhu	2021	Jinchang	4	-	Both	All	138367	GAM	-	13.39±4.12	1	Outpatient and emergency room admissions	All cardiovascular	0-5	Percent change	1.02	0.73	1.31	Long-term trend, day of week, holiday, temperature, RH, wind speed
14	A1	The effect and prediction of diurnal temperature range in high altitude area on outpatient and emergency room admissions for cardiovascular diseases	Zhu	2021	Jinchang	4	-	Both	All	138367	GAM	-	13.39±4.12	1	Outpatient and emergency room admissions	All cardiovascular	0-6	Percent change	1.06	0.75	1.36	Long-term trend, day of week, holiday, temperature, RH, wind speed
15	A1	The effect and prediction of diurnal temperature range in high altitude area on outpatient and emergency room admissions for cardiovascular diseases	Zhu	2021	Jinchang	4	-	Both	All	138367	GAM	-	13.39±4.12	1	Outpatient and emergency room admissions	All cardiovascular	0-7	Percent change	1.3	0.99	1.62	Long-term trend, day of week, holiday, temperature, RH, wind speed
16	A1	The effect and prediction of diurnal temperature range in high altitude area on outpatient and emergency room admissions for cardiovascular diseases	Zhu	2021	Jinchang	4	-	Both	All	78229	GAM	-	13.39±4.12	1	Outpatient and emergency room admissions	Hypertension	0 to 7, 0-1 to 0-7	Percent change	قابل استخراج	قابل استخراج	قابل استخراج	Long-term trend, day of week, holiday, temperature, RH, wind speed
17	A1	The effect and prediction of diurnal temperature range in high altitude area on outpatient and emergency room admissions for cardiovascular diseases	Zhu	2021	Jinchang	4	-	Both	All	24175	GAM	-	13.39±4.12	1	Outpatient and emergency room admissions	IHD	0	Percent change	0.4	0.01	0.79	Long-term trend, day of week, holiday, temperature, RH, wind speed
18	A1	The effect and prediction of diurnal temperature range in high altitude area on outpatient and emergency room admissions for cardiovascular diseases	Zhu	2021	Jinchang	4	-	Both	All	24175	GAM	-	13.39±4.12	1	Outpatient and emergency room admissions	IHD	1	Percent change	0.34	-0.02	0.71	Long-term trend, day of week, holiday, temperature, RH, wind speed
19	A1	The effect and prediction of diurnal temperature range in high altitude area on outpatient and emergency room admissions for cardiovascular diseases	Zhu	2021	Jinchang	4	-	Both	All	24175	GAM	-	13.39±4.12	1	Outpatient and emergency room admissions	IHD	2	Percent change	0.44	0.1	0.77	Long-term trend, day of week, holiday, temperature, RH, wind speed
20	A1	The effect and prediction of diurnal temperature range in high altitude area on outpatient and emergency room admissions for cardiovascular diseases	Zhu	2021	Jinchang	4	-	Both	All	24175	GAM	-	13.39±4.12	1	Outpatient and emergency room admissions	IHD	3	Percent change	0.71	0.38	1.03	Long-term trend, day of week, holiday, temperature, RH, wind speed
21	A1	The effect and prediction of diurnal temperature range in high altitude area on outpatient and emergency room admissions for cardiovascular diseases	Zhu	2021	Jinchang	4	-	Both	All	24175	GAM	-	13.39±4.12	1	Outpatient and emergency room admissions	IHD	4	Percent change	0.4	0.08	0.72	Long-term trend, day of week, holiday, temperature, RH, wind speed
22	A1	The effect and prediction of diurnal temperature range in high altitude area on outpatient and emergency room admissions for cardiovascular diseases	Zhu	2021	Jinchang	4	-	Both	All	24175	GAM	-	13.39±4.12	1	Outpatient and emergency room admissions	IHD	5	Percent change	-0.14	-0.45	0.18	Long-term trend, day of week, holiday, temperature, RH, wind speed
23	A1	The effect and prediction of diurnal temperature range in high altitude area on outpatient and emergency room admissions for cardiovascular diseases	Zhu	2021	Jinchang	4	-	Both	All	24175	GAM	-	13.39±4.12	1	Outpatient and emergency room admissions	IHD	6	Percent change	-0.15	-0.45	0.16	Long-term trend, day of week, holiday, temperature, RH, wind speed
24	A1	The effect and prediction of diurnal temperature range in high altitude area on outpatient and emergency room admissions for cardiovascular diseases	Zhu	2021	Jinchang	4	-	Both	All	24175	GAM	-	13.39±4.12	1	Outpatient and emergency room admissions	IHD	7	Percent change	0.42	0.11	0.73	Long-term trend, day of week, holiday, temperature, RH, wind speed
25	A1	The effect and prediction of diurnal temperature range in high altitude area on outpatient and emergency room admissions for cardiovascular diseases	Zhu	2021	Jinchang	4	-	Both	All	24175	GAM	-	13.39±4.12	1	Outpatient and emergency room admissions	IHD	0-1	Percent change	0.61	0.13	1.1	Long-term trend, day of week, holiday, temperature, RH, wind speed
26	A1	The effect and prediction of diurnal temperature range in high altitude area on outpatient and emergency room admissions for cardiovascular diseases	Zhu	2021	Jinchang	4	-	Both	All	24175	GAM	-	13.39±4.12	1	Outpatient and emergency room admissions	IHD	0-2	Percent change	0.95	0.39	1.52	Long-term trend, day of week, holiday, temperature, RH, wind speed
27	A1	The effect and prediction of diurnal temperature range in high altitude area on outpatient and emergency room admissions for cardiovascular diseases	Zhu	2021	Jinchang	4	-	Both	All	24175	GAM	-	13.39±4.12	1	Outpatient and emergency room admissions	IHD	0-3	Percent change	1.52	0.89	2.14	Long-term trend, day of week, holiday, temperature, RH, wind speed
28	A1	The effect and prediction of diurnal temperature range in high altitude area on outpatient and emergency room admissions for cardiovascular diseases	Zhu	2021	Jinchang	4	-	Both	All	24175	GAM	-	13.39±4.12	1	Outpatient and emergency room admissions	IHD	0-4	Percent change	1.71	1.05	2.38	Long-term trend, day of week, holiday, temperature, RH, wind speed
29	A1	The effect and prediction of diurnal temperature range in high altitude area on outpatient and emergency room admissions for cardiovascular diseases	Zhu	2021	Jinchang	4	-	Both	All	24175	GAM	-	13.39±4.12	1	Outpatient and emergency room admissions	IHD	0-5	Percent change	1.45	0.75	2.15	Long-term trend, day of week, holiday, temperature, RH, wind speed
30	A1	The effect and prediction of diurnal temperature range in high altitude area on outpatient and emergency room admissions for cardiovascular diseases	Zhu	2021	Jinchang	4	-	Both	All	24175	GAM	-	13.39±4.12	1	Outpatient and emergency room admissions	IHD	0-6	Percent change	1.24	0.52	1.97	Long-term trend, day of week, holiday, temperature, RH, wind speed
31	A1	The effect and prediction of diurnal temperature range in high altitude area on outpatient and emergency room admissions for cardiovascular diseases	Zhu	2021	Jinchang	4	-	Both	All	24175	GAM	-	13.39±4.12	1	Outpatient and emergency room admissions	IHD	0-7	Percent change	1.48	0.73	2.25	Long-term trend, day of week, holiday, temperature, RH, wind speed
32	A1	The effect and prediction of diurnal temperature range in high altitude area on outpatient and emergency room admissions for cardiovascular diseases	Zhu	2021	Jinchang	4	-	Both	All	8106	GAM	-	13.39±4.12	1	Outpatient and emergency room admissions	Stroke	0	Percent change	-0.6	-1.27	0.07	Long-term trend, day of week, holiday, temperature, RH, wind speed
33	A1	The effect and prediction of diurnal temperature range in high altitude area on outpatient and emergency room admissions for cardiovascular diseases	Zhu	2021	Jinchang	4	-	Both	All	8106	GAM	-	13.39±4.12	1	Outpatient and emergency room admissions	Stroke	1	Percent change	-0.13	-0.76	0.51	Long-term trend, day of week, holiday, temperature, RH, wind speed
34	A1	The effect and prediction of diurnal temperature range in high altitude area on outpatient and emergency room admissions for cardiovascular diseases	Zhu	2021	Jinchang	4	-	Both	All	8106	GAM	-	13.39±4.12	1	Outpatient and emergency room admissions	Stroke	2	Percent change	0.59	0.01	1.17	Long-term trend, day of week, holiday, temperature, RH, wind speed
35	A1	The effect and prediction of diurnal temperature range in high altitude area on outpatient and emergency room admissions for cardiovascular diseases	Zhu	2021	Jinchang	4	-	Both	All	8106	GAM	-	13.39±4.12	1	Outpatient and emergency room admissions	Stroke	3	Percent change	0.76	0.2	1.33	Long-term trend, day of week, holiday, temperature, RH, wind speed
36	A1	The effect and prediction of diurnal temperature range in high altitude area on outpatient and emergency room admissions for cardiovascular diseases	Zhu	2021	Jinchang	4	-	Both	All	8106	GAM	-	13.39±4.12	1	Outpatient and emergency room admissions	Stroke	4	Percent change	0.1	-0.45	0.65	Long-term trend, day of week, holiday, temperature, RH, wind speed
37	A1	The effect and prediction of diurnal temperature range in high altitude area on outpatient and emergency room admissions for cardiovascular diseases	Zhu	2021	Jinchang	4	-	Both	All	8106	GAM	-	13.39±4.12	1	Outpatient and emergency room admissions	Stroke	5	Percent change	-0.09	-0.63	0.46	Long-term trend, day of week, holiday, temperature, RH, wind speed
38	A1	The effect and prediction of diurnal temperature range in high altitude area on outpatient and emergency room admissions for cardiovascular diseases	Zhu	2021	Jinchang	4	-	Both	All	8106	GAM	-	13.39±4.12	1	Outpatient and emergency room admissions	Stroke	6	Percent change	0.22	-0.31	0.76	Long-term trend, day of week, holiday, temperature, RH, wind speed
39	A1	The effect and prediction of diurnal temperature range in high altitude area on outpatient and emergency room admissions for cardiovascular diseases	Zhu	2021	Jinchang	4	-	Both	All	8106	GAM	-	13.39±4.12	1	Outpatient and emergency room admissions	Stroke	7	Percent change	0.46	-0.08	1	Long-term trend, day of week, holiday, temperature, RH, wind speed
40	A1	The effect and prediction of diurnal temperature range in high altitude area on outpatient and emergency room admissions for cardiovascular diseases	Zhu	2021	Jinchang	4	-	Both	All	8106	GAM	-	13.39±4.12	1	Outpatient and emergency room admissions	Stroke	0-1	Percent change	-0.58	-1.41	0.26	Long-term trend, day of week, holiday, temperature, RH, wind speed
41	A1	The effect and prediction of diurnal temperature range in high altitude area on outpatient and emergency room admissions for cardiovascular diseases	Zhu	2021	Jinchang	4	-	Both	All	8106	GAM	-	13.39±4.12	1	Outpatient and emergency room admissions	Stroke	0-2	Percent change	0.03	-0.93	1.01	Long-term trend, day of week, holiday, temperature, RH, wind speed
42	A1	The effect and prediction of diurnal temperature range in high altitude area on outpatient and emergency room admissions for cardiovascular diseases	Zhu	2021	Jinchang	4	-	Both	All	8106	GAM	-	13.39±4.12	1	Outpatient and emergency room admissions	Stroke	0-3	Percent change	0.74	-0.34	1.83	Long-term trend, day of week, holiday, temperature, RH, wind speed
43	A1	The effect and prediction of diurnal temperature range in high altitude area on outpatient and emergency room admissions for cardiovascular diseases	Zhu	2021	Jinchang	4	-	Both	All	8106	GAM	-	13.39±4.12	1	Outpatient and emergency room admissions	Stroke	0-4	Percent change	0.75	-0.39	1.91	Long-term trend, day of week, holiday, temperature, RH, wind speed
44	A1	The effect and prediction of diurnal temperature range in high altitude area on outpatient and emergency room admissions for cardiovascular diseases	Zhu	2021	Jinchang	4	-	Both	All	8106	GAM	-	13.39±4.12	1	Outpatient and emergency room admissions	Stroke	0-5	Percent change	0.62	-0.58	1.83	Long-term trend, day of week, holiday, temperature, RH, wind speed
45	A1	The effect and prediction of diurnal temperature range in high altitude area on outpatient and emergency room admissions for cardiovascular diseases	Zhu	2021	Jinchang	4	-	Both	All	8106	GAM	-	13.39±4.12	1	Outpatient and emergency room admissions	Stroke	0-6	Percent change	0.76	-0.5	2.03	Long-term trend, day of week, holiday, temperature, RH, wind speed
46	A1	The effect and prediction of diurnal temperature range in high altitude area on outpatient and emergency room admissions for cardiovascular diseases	Zhu	2021	Jinchang	4	-	Both	All	8106	GAM	-	13.39±4.12	1	Outpatient and emergency room admissions	Stroke	0-7	Percent change	1.49	0.14	2.86	Long-term trend, day of week, holiday, temperature, RH, wind speed
47	A1	The effect and prediction of diurnal temperature range in high altitude area on outpatient and emergency room admissions for cardiovascular diseases	Zhu	2021	Jinchang	4	-	Both	>75	22855	GAM	-	13.39±4.12	1	Outpatient and emergency room admissions	All cardiovascular	0-7	Percent change	1.79395	1.01333	2.57663	Long-term trend, day of week, holiday, temperature, RH, wind speed
48	A1	The effect and prediction of diurnal temperature range in high altitude area on outpatient and emergency room admissions for cardiovascular diseases	Zhu	2021	Jinchang	4	-	Both	65-75	35394	GAM	-	13.39±4.12	1	Outpatient and emergency room admissions	All cardiovascular	0-7	Percent change	1.75961	1.14454	2.41312	Long-term trend, day of week, holiday, temperature, RH, wind speed
49	A1	The effect and prediction of diurnal temperature range in high altitude area on outpatient and emergency room admissions for cardiovascular diseases	Zhu	2021	Jinchang	4	-	Both	<65	80118	GAM	-	13.39±4.12	1	Outpatient and emergency room admissions	All cardiovascular	0-7	Percent change	0.892363	0.46899	1.31574	Long-term trend, day of week, holiday, temperature, RH, wind speed
50	A1	The effect and prediction of diurnal temperature range in high altitude area on outpatient and emergency room admissions for cardiovascular diseases	Zhu	2021	Jinchang	4	-	Female	All	60569	GAM	-	13.39±4.12	1	Outpatient and emergency room admissions	All cardiovascular	0-7	Percent change	0.604305	0.117888	1.06663	Long-term trend, day of week, holiday, temperature, RH, wind speed
51	A1	The effect and prediction of diurnal temperature range in high altitude area on outpatient and emergency room admissions for cardiovascular diseases	Zhu	2021	Jinchang	4	-	Male	All	77798	GAM	-	13.39±4.12	1	Outpatient and emergency room admissions	All cardiovascular	0-7	Percent change	1.65966	1.22399	2.09534	Long-term trend, day of week, holiday, temperature, RH, wind speed
52	A1	The effect and prediction of diurnal temperature range in high altitude area on outpatient and emergency room admissions for cardiovascular diseases	Zhu	2021	Jinchang	4	-	Both	>75	13017	GAM	-	13.39±4.12	1	Outpatient and emergency room admissions	Hypertension	0-7	Percent change	1.75467	0.77	2.736	Long-term trend, day of week, holiday, temperature, RH, wind speed
53	A1	The effect and prediction of diurnal temperature range in high altitude area on outpatient and emergency room admissions for cardiovascular diseases	Zhu	2021	Jinchang	4	-	Both	65-75	22287	GAM	-	13.39±4.12	1	Outpatient and emergency room admissions	Hypertension	0-7	Percent change	2.56933	1.80267	3.33933	Long-term trend, day of week, holiday, temperature, RH, wind speed
54	A1	The effect and prediction of diurnal temperature range in high altitude area on outpatient and emergency room admissions for cardiovascular diseases	Zhu	2021	Jinchang	4	-	Both	<65	42835	GAM	-	13.39±4.12	1	Outpatient and emergency room admissions	Hypertension	0-7	Percent change	1.67333	1.13	2.234	Long-term trend, day of week, holiday, temperature, RH, wind speed
55	A1	The effect and prediction of diurnal temperature range in high altitude area on outpatient and emergency room admissions for cardiovascular diseases	Zhu	2021	Jinchang	4	-	Female	All	34391	GAM	-	13.39±4.12	1	Outpatient and emergency room admissions	Hypertension	0-7	Percent change	1.84933	1.25133	2.478	Long-term trend, day of week, holiday, temperature, RH, wind speed
56	A1	The effect and prediction of diurnal temperature range in high altitude area on outpatient and emergency room admissions for cardiovascular diseases	Zhu	2021	Jinchang	4	-	Male	All	43838	GAM	-	13.39±4.12	1	Outpatient and emergency room admissions	Hypertension	0-7	Percent change	2.848	2.296	3.366	Long-term trend, day of week, holiday, temperature, RH, wind speed
57	A1	The effect and prediction of diurnal temperature range in high altitude area on outpatient and emergency room admissions for cardiovascular diseases	Zhu	2021	Jinchang	4	-	Both	>75	4666	GAM	-	13.39±4.12	1	Outpatient and emergency room admissions	IHD	0-4	Percent change	2.06919	0.574413	3.54439	Long-term trend, day of week, holiday, temperature, RH, wind speed
58	A1	The effect and prediction of diurnal temperature range in high altitude area on outpatient and emergency room admissions for cardiovascular diseases	Zhu	2021	Jinchang	4	-	Both	65-75	6520	GAM	-	13.39±4.12	1	Outpatient and emergency room admissions	IHD	0-4	Percent change	2.29373	1.05614	3.5483	Long-term trend, day of week, holiday, temperature, RH, wind speed
59	A1	The effect and prediction of diurnal temperature range in high altitude area on outpatient and emergency room admissions for cardiovascular diseases	Zhu	2021	Jinchang	4	-	Both	<65	12989	GAM	-	13.39±4.12	1	Outpatient and emergency room admissions	IHD	0-4	Percent change	1.43211	0.549608	2.31462	Long-term trend, day of week, holiday, temperature, RH, wind speed
60	A1	The effect and prediction of diurnal temperature range in high altitude area on outpatient and emergency room admissions for cardiovascular diseases	Zhu	2021	Jinchang	4	-	Female	All	9835	GAM	-	13.39±4.12	1	Outpatient and emergency room admissions	IHD	0-4	Percent change	1.25718	0.237598	2.27415	Long-term trend, day of week, holiday, temperature, RH, wind speed
61	A1	The effect and prediction of diurnal temperature range in high altitude area on outpatient and emergency room admissions for cardiovascular diseases	Zhu	2021	Jinchang	4	-	Male	All	14340	GAM	-	13.39±4.12	1	Outpatient and emergency room admissions	IHD	0-4	Percent change	2.46475	1.59922	3.33029	Long-term trend, day of week, holiday, temperature, RH, wind speed
62	A1	The effect and prediction of diurnal temperature range in high altitude area on outpatient and emergency room admissions for cardiovascular diseases	Zhu	2021	Jinchang	4	-	Both	>75	2049	GAM	-	13.39±4.12	1	Outpatient and emergency room admissions	Stroke	0-7	Percent change	1.82492	-0.732268	4.44089	Long-term trend, day of week, holiday, temperature, RH, wind speed
63	A1	The effect and prediction of diurnal temperature range in high altitude area on outpatient and emergency room admissions for cardiovascular diseases	Zhu	2021	Jinchang	4	-	Both	65-75	2358	GAM	-	13.39±4.12	1	Outpatient and emergency room admissions	Stroke	0-7	Percent change	1.37891	-1.03003	3.87987	Long-term trend, day of week, holiday, temperature, RH, wind speed
64	A1	The effect and prediction of diurnal temperature range in high altitude area on outpatient and emergency room admissions for cardiovascular diseases	Zhu	2021	Jinchang	4	-	Both	<65	3699	GAM	-	13.39±4.12	1	Outpatient and emergency room admissions	Stroke	0-7	Percent change	1.31757	-0.592971	3.31502	Long-term trend, day of week, holiday, temperature, RH, wind speed
65	A1	The effect and prediction of diurnal temperature range in high altitude area on outpatient and emergency room admissions for cardiovascular diseases	Zhu	2021	Jinchang	4	-	Female	All	3312	GAM	-	13.39±4.12	1	Outpatient and emergency room admissions	Stroke	0-7	Percent change	0.250479	-1.71757	2.27859	Long-term trend, day of week, holiday, temperature, RH, wind speed
66	A1	The effect and prediction of diurnal temperature range in high altitude area on outpatient and emergency room admissions for cardiovascular diseases	Zhu	2021	Jinchang	4	-	Male	All	4794	GAM	-	13.39±4.12	1	Outpatient and emergency room admissions	Stroke	0-7	Percent change	2.83195	1.12716	4.59553	Long-term trend, day of week, holiday, temperature, RH, wind speed
67	A2	The effect of diurnal temperature range on blood pressure among 46,609 people in Northwestern China	Zheng	2020	Jinchang	5	-	Both	All		GAM	-						Change in Blood pressure (mm Hg)
68	A3	Gender, Age and Season as Modifiers of the Effects of Diurnal Temperature Range on Emergency Room Admissions for Cause-Specific Cardiovascular Disease among the Elderly in Beijing	Zheng	2016	Beijing	3	-	Male	>65	11049	Poisson generalized additive model (GAM)	-	9.85 ± 3.58	1	Emergency Room Admissions	All cardiovascular	0	Percent change	0.36	-0.23	0.95	temperature, relative humidity, mean wind speed and atmospheric pressure, day of the week (DOW) and public holidays (Holiday). PM10, NO2 and SO2
69	A3	Gender, Age and Season as Modifiers of the Effects of Diurnal Temperature Range on Emergency Room Admissions for Cause-Specific Cardiovascular Disease among the Elderly in Beijing	Zheng	2016	Beijing	3	-	Male	>65	11049	Poisson generalized additive model (GAM)	-	9.85 ± 3.58	1	Emergency Room Admissions	All cardiovascular	1	Percent change	0.42	-0.18	1.03	temperature, RH, mean wind speed and atmospheric pressure, day of the week, holidays, PM10, NO2 and SO2
70	A3	Gender, Age and Season as Modifiers of the Effects of Diurnal Temperature Range on Emergency Room Admissions for Cause-Specific Cardiovascular Disease among the Elderly in Beijing	Zheng	2016	Beijing	3	-	Male	>65	11049	Poisson generalized additive model (GAM)	-	9.85 ± 3.58	1	Emergency Room Admissions	All cardiovascular	2	Percent change	0.41	-0.18	1	temperature, RH, mean wind speed and atmospheric pressure, day of the week, holidays, PM10, NO2 and SO3
71	A3	Gender, Age and Season as Modifiers of the Effects of Diurnal Temperature Range on Emergency Room Admissions for Cause-Specific Cardiovascular Disease among the Elderly in Beijing	Zheng	2016	Beijing	3	-	Male	>65	11049	Poisson generalized additive model (GAM)	-	9.85 ± 3.58	1	Emergency Room Admissions	All cardiovascular	3	Percent change	0.39	-0.18	-0.96	temperature, RH, mean wind speed and atmospheric pressure, day of the week, holidays, PM10, NO2 and SO4
72	A3	Gender, Age and Season as Modifiers of the Effects of Diurnal Temperature Range on Emergency Room Admissions for Cause-Specific Cardiovascular Disease among the Elderly in Beijing	Zheng	2016	Beijing	3	-	Male	>65	11049	Poisson generalized additive model (GAM)	-	9.85 ± 3.58	1	Emergency Room Admissions	All cardiovascular	4	Percent change	0.26	-0.3	0.82	temperature, RH, mean wind speed and atmospheric pressure, day of the week, holidays, PM10, NO2 and SO5
73	A3	Gender, Age and Season as Modifiers of the Effects of Diurnal Temperature Range on Emergency Room Admissions for Cause-Specific Cardiovascular Disease among the Elderly in Beijing	Zheng	2016	Beijing	3	-	Male	>65	11049	Poisson generalized additive model (GAM)	-	9.85 ± 3.58	1	Emergency Room Admissions	All cardiovascular	0-1	Percent change	0.61	-0.13	1.36	temperature, RH, mean wind speed and atmospheric pressure, day of the week, holidays, PM10, NO2 and SO6
74	A3	Gender, Age and Season as Modifiers of the Effects of Diurnal Temperature Range on Emergency Room Admissions for Cause-Specific Cardiovascular Disease among the Elderly in Beijing	Zheng	2016	Beijing	3	-	Male	>65	11049	Poisson generalized additive model (GAM)	-	9.85 ± 3.58	1	Emergency Room Admissions	All cardiovascular	0-2	Percent change	0.86	-0.01	1.73	temperature, RH, mean wind speed and atmospheric pressure, day of the week, holidays, PM10, NO2 and SO7
75	A3	Gender, Age and Season as Modifiers of the Effects of Diurnal Temperature Range on Emergency Room Admissions for Cause-Specific Cardiovascular Disease among the Elderly in Beijing	Zheng	2016	Beijing	3	-	Male	>65	11049	Poisson generalized additive model (GAM)	-	9.85 ± 3.58	1	Emergency Room Admissions	All cardiovascular	0-3	Percent change	1.04	0.09	2	temperature, RH, mean wind speed and atmospheric pressure, day of the week, holidays, PM10, NO2 and SO8
76	A3	Gender, Age and Season as Modifiers of the Effects of Diurnal Temperature Range on Emergency Room Admissions for Cause-Specific Cardiovascular Disease among the Elderly in Beijing	Zheng	2016	Beijing	3	-	Male	>65	11049	Poisson generalized additive model (GAM)	-	9.85 ± 3.58	1	Emergency Room Admissions	All cardiovascular	0-4	Percent change	1.13	0.11	2.16	temperature, RH, mean wind speed and atmospheric pressure, day of the week, holidays, PM10, NO2 and SO9
77	A3	Gender, Age and Season as Modifiers of the Effects of Diurnal Temperature Range on Emergency Room Admissions for Cause-Specific Cardiovascular Disease among the Elderly in Beijing	Zheng	2016	Beijing	3	-	Female	>65	11020	Poisson generalized additive model (GAM)	-	9.85 ± 3.58	1	Emergency Room Admissions	All cardiovascular	0	Percent change	1.01	0.43	1.59	temperature, relative humidity, mean wind speed and atmospheric pressure, day of the week (DOW) and public holidays (Holiday). PM10, NO2 and SO2
78	A3	Gender, Age and Season as Modifiers of the Effects of Diurnal Temperature Range on Emergency Room Admissions for Cause-Specific Cardiovascular Disease among the Elderly in Beijing	Zheng	2016	Beijing	3	-	Female	>65	11020	Poisson generalized additive model (GAM)	-	9.85 ± 3.58	1	Emergency Room Admissions	All cardiovascular	1	Percent change	0.9	0.3	1.5	temperature, RH, mean wind speed and atmospheric pressure, day of the week, holidays, PM10, NO2 and SO2
79	A3	Gender, Age and Season as Modifiers of the Effects of Diurnal Temperature Range on Emergency Room Admissions for Cause-Specific Cardiovascular Disease among the Elderly in Beijing	Zheng	2016	Beijing	3	-	Female	>65	11020	Poisson generalized additive model (GAM)	-	9.85 ± 3.58	1	Emergency Room Admissions	All cardiovascular	2	Percent change	0.14	-0.45	0.73	temperature, RH, mean wind speed and atmospheric pressure, day of the week, holidays, PM10, NO2 and SO2
80	A3	Gender, Age and Season as Modifiers of the Effects of Diurnal Temperature Range on Emergency Room Admissions for Cause-Specific Cardiovascular Disease among the Elderly in Beijing	Zheng	2016	Beijing	3	-	Female	>65	11020	Poisson generalized additive model (GAM)	-	9.85 ± 3.58	1	Emergency Room Admissions	All cardiovascular	3	Percent change	-0.27	-0.84	0.3	temperature, RH, mean wind speed and atmospheric pressure, day of the week, holidays, PM10, NO2 and SO2
81	A3	Gender, Age and Season as Modifiers of the Effects of Diurnal Temperature Range on Emergency Room Admissions for Cause-Specific Cardiovascular Disease among the Elderly in Beijing	Zheng	2016	Beijing	3	-	Female	>65	11020	Poisson generalized additive model (GAM)	-	9.85 ± 3.58	1	Emergency Room Admissions	All cardiovascular	4	Percent change	-0.07	-0.63	0.49	temperature, RH, mean wind speed and atmospheric pressure, day of the week, holidays, PM10, NO2 and SO2
82	A3	Gender, Age and Season as Modifiers of the Effects of Diurnal Temperature Range on Emergency Room Admissions for Cause-Specific Cardiovascular Disease among the Elderly in Beijing	Zheng	2016	Beijing	3	-	Female	>65	11020	Poisson generalized additive model (GAM)	-	9.85 ± 3.58	1	Emergency Room Admissions	All cardiovascular	0-1	Percent change	1.46	0.74	2.19	temperature, RH, mean wind speed and atmospheric pressure, day of the week, holidays, PM10, NO2 and SO2
83	A3	Gender, Age and Season as Modifiers of the Effects of Diurnal Temperature Range on Emergency Room Admissions for Cause-Specific Cardiovascular Disease among the Elderly in Beijing	Zheng	2016	Beijing	3	-	Female	>65	11020	Poisson generalized additive model (GAM)	-	9.85 ± 3.58	1	Emergency Room Admissions	All cardiovascular	0-2	Percent change	1.46	0.62	2.31	temperature, RH, mean wind speed and atmospheric pressure, day of the week, holidays, PM10, NO2 and SO2
84	A3	Gender, Age and Season as Modifiers of the Effects of Diurnal Temperature Range on Emergency Room Admissions for Cause-Specific Cardiovascular Disease among the Elderly in Beijing	Zheng	2016	Beijing	3	-	Female	>65	11020	Poisson generalized additive model (GAM)	-	9.85 ± 3.58	1	Emergency Room Admissions	All cardiovascular	0-3	Percent change	1.16	0.22	2.1	temperature, RH, mean wind speed and atmospheric pressure, day of the week, holidays, PM10, NO2 and SO2
85	A3	Gender, Age and Season as Modifiers of the Effects of Diurnal Temperature Range on Emergency Room Admissions for Cause-Specific Cardiovascular Disease among the Elderly in Beijing	Zheng	2016	Beijing	3	-	Female	>65	11020	Poisson generalized additive model (GAM)	-	9.85 ± 3.58	1	Emergency Room Admissions	All cardiovascular	0-4	Percent change	0.99	-0.03	2.02	temperature, RH, mean wind speed and atmospheric pressure, day of the week, holidays, PM10, NO2 and SO2
86	A3	Gender, Age and Season as Modifiers of the Effects of Diurnal Temperature Range on Emergency Room Admissions for Cause-Specific Cardiovascular Disease among the Elderly in Beijing	Zheng	2016	Beijing	3	-	Male	>65	2601	Poisson generalized additive model (GAM)	-	9.85 ± 3.58	1	Emergency Room Admissions	Hypertensive Disease	0	Percent change	-0.46	-1.61	0.7	temperature, relative humidity, mean wind speed and atmospheric pressure, day of the week (DOW) and public holidays (Holiday). PM10, NO2 and SO2
87	A3	Gender, Age and Season as Modifiers of the Effects of Diurnal Temperature Range on Emergency Room Admissions for Cause-Specific Cardiovascular Disease among the Elderly in Beijing	Zheng	2016	Beijing	3	-	Male	>65	2601	Poisson generalized additive model (GAM)	-	9.85 ± 3.58	1	Emergency Room Admissions	Hypertensive Disease	1	Percent change	0.16	-1.04	1.38	temperature, RH, mean wind speed and atmospheric pressure, day of the week, holidays, PM10, NO2 and SO2
88	A3	Gender, Age and Season as Modifiers of the Effects of Diurnal Temperature Range on Emergency Room Admissions for Cause-Specific Cardiovascular Disease among the Elderly in Beijing	Zheng	2016	Beijing	3	-	Male	>65	2601	Poisson generalized additive model (GAM)	-	9.85 ± 3.58	1	Emergency Room Admissions	Hypertensive Disease	2	Percent change	0.19	-0.99	1.39	temperature, RH, mean wind speed and atmospheric pressure, day of the week, holidays, PM10, NO2 and SO3
89	A3	Gender, Age and Season as Modifiers of the Effects of Diurnal Temperature Range on Emergency Room Admissions for Cause-Specific Cardiovascular Disease among the Elderly in Beijing	Zheng	2016	Beijing	3	-	Male	>65	2601	Poisson generalized additive model (GAM)	-	9.85 ± 3.58	1	Emergency Room Admissions	Hypertensive Disease	3	Percent change	0.4	-0.75	1.57	temperature, RH, mean wind speed and atmospheric pressure, day of the week, holidays, PM10, NO2 and SO4
90	A3	Gender, Age and Season as Modifiers of the Effects of Diurnal Temperature Range on Emergency Room Admissions for Cause-Specific Cardiovascular Disease among the Elderly in Beijing	Zheng	2016	Beijing	3	-	Male	>65	2601	Poisson generalized additive model (GAM)	-	9.85 ± 3.58	1	Emergency Room Admissions	Hypertensive Disease	4	Percent change	0.63	-0.5	1.78	temperature, RH, mean wind speed and atmospheric pressure, day of the week, holidays, PM10, NO2 and SO5
91	A3	Gender, Age and Season as Modifiers of the Effects of Diurnal Temperature Range on Emergency Room Admissions for Cause-Specific Cardiovascular Disease among the Elderly in Beijing	Zheng	2016	Beijing	3	-	Male	>65	2601	Poisson generalized additive model (GAM)	-	9.85 ± 3.58	1	Emergency Room Admissions	Hypertensive Disease	0-1	Percent change	-0.25	-1.68	1.21	temperature, RH, mean wind speed and atmospheric pressure, day of the week, holidays, PM10, NO2 and SO6
92	A3	Gender, Age and Season as Modifiers of the Effects of Diurnal Temperature Range on Emergency Room Admissions for Cause-Specific Cardiovascular Disease among the Elderly in Beijing	Zheng	2016	Beijing	3	-	Male	>65	2601	Poisson generalized additive model (GAM)	-	9.85 ± 3.58	1	Emergency Room Admissions	Hypertensive Disease	0-2	Percent change	-0.09	-1.75	1.6	temperature, RH, mean wind speed and atmospheric pressure, day of the week, holidays, PM10, NO2 and SO7
93	A3	Gender, Age and Season as Modifiers of the Effects of Diurnal Temperature Range on Emergency Room Admissions for Cause-Specific Cardiovascular Disease among the Elderly in Beijing	Zheng	2016	Beijing	3	-	Male	>65	2601	Poisson generalized additive model (GAM)	-	9.85 ± 3.58	1	Emergency Room Admissions	Hypertensive Disease	0-3	Percent change	0.19	-1.64	2.06	temperature, RH, mean wind speed and atmospheric pressure, day of the week, holidays, PM10, NO2 and SO8
94	A3	Gender, Age and Season as Modifiers of the Effects of Diurnal Temperature Range on Emergency Room Admissions for Cause-Specific Cardiovascular Disease among the Elderly in Beijing	Zheng	2016	Beijing	3	-	Male	>65	2601	Poisson generalized additive model (GAM)	-	9.85 ± 3.58	1	Emergency Room Admissions	Hypertensive Disease	0-4	Percent change	0.59	-1.39	2.62	temperature, RH, mean wind speed and atmospheric pressure, day of the week, holidays, PM10, NO2 and SO9
95	A3	Gender, Age and Season as Modifiers of the Effects of Diurnal Temperature Range on Emergency Room Admissions for Cause-Specific Cardiovascular Disease among the Elderly in Beijing	Zheng	2016	Beijing	3	-	Female	>65	3450	Poisson generalized additive model (GAM)	-	9.85 ± 3.58	1	Emergency Room Admissions	Hypertensive Disease	0	Percent change	0.83	-0.15	1.83	temperature, relative humidity, mean wind speed and atmospheric pressure, day of the week (DOW) and public holidays (Holiday). PM10, NO2 and SO2
96	A3	Gender, Age and Season as Modifiers of the Effects of Diurnal Temperature Range on Emergency Room Admissions for Cause-Specific Cardiovascular Disease among the Elderly in Beijing	Zheng	2016	Beijing	3	-	Female	>65	3450	Poisson generalized additive model (GAM)	-	9.85 ± 3.58	1	Emergency Room Admissions	Hypertensive Disease	1	Percent change	0.23	-0.85	1.33	temperature, RH, mean wind speed and atmospheric pressure, day of the week, holidays, PM10, NO2 and SO2
97	A3	Gender, Age and Season as Modifiers of the Effects of Diurnal Temperature Range on Emergency Room Admissions for Cause-Specific Cardiovascular Disease among the Elderly in Beijing	Zheng	2016	Beijing	3	-	Female	>65	3450	Poisson generalized additive model (GAM)	-	9.85 ± 3.58	1	Emergency Room Admissions	Hypertensive Disease	2	Percent change	0.08	-0.97	1.13	temperature, RH, mean wind speed and atmospheric pressure, day of the week, holidays, PM10, NO2 and SO3
98	A3	Gender, Age and Season as Modifiers of the Effects of Diurnal Temperature Range on Emergency Room Admissions for Cause-Specific Cardiovascular Disease among the Elderly in Beijing	Zheng	2016	Beijing	3	-	Female	>65	3450	Poisson generalized additive model (GAM)	-	9.85 ± 3.58	1	Emergency Room Admissions	Hypertensive Disease	3	Percent change	-0.33	-1.34	0.69	temperature, RH, mean wind speed and atmospheric pressure, day of the week, holidays, PM10, NO2 and SO4
99	A3	Gender, Age and Season as Modifiers of the Effects of Diurnal Temperature Range on Emergency Room Admissions for Cause-Specific Cardiovascular Disease among the Elderly in Beijing	Zheng	2016	Beijing	3	-	Female	>65	3450	Poisson generalized additive model (GAM)	-	9.85 ± 3.58	1	Emergency Room Admissions	Hypertensive Disease	4	Percent change	-0.22	-1.21	0.79	temperature, RH, mean wind speed and atmospheric pressure, day of the week, holidays, PM10, NO2 and SO5
100	A3	Gender, Age and Season as Modifiers of the Effects of Diurnal Temperature Range on Emergency Room Admissions for Cause-Specific Cardiovascular Disease among the Elderly in Beijing	Zheng	2016	Beijing	3	-	Female	>65	3450	Poisson generalized additive model (GAM)	-	9.85 ± 3.58	1	Emergency Room Admissions	Hypertensive Disease	0-1	Percent change	0.68	-0.67	2.05	temperature, RH, mean wind speed and atmospheric pressure, day of the week, holidays, PM10, NO2 and SO6
101	A3	Gender, Age and Season as Modifiers of the Effects of Diurnal Temperature Range on Emergency Room Admissions for Cause-Specific Cardiovascular Disease among the Elderly in Beijing	Zheng	2016	Beijing	3	-	Female	>65	3450	Poisson generalized additive model (GAM)	-	9.85 ± 3.58	1	Emergency Room Admissions	Hypertensive Disease	0-2	Percent change	0.66	-0.91	2.26	temperature, RH, mean wind speed and atmospheric pressure, day of the week, holidays, PM10, NO2 and SO7
102	A3	Gender, Age and Season as Modifiers of the Effects of Diurnal Temperature Range on Emergency Room Admissions for Cause-Specific Cardiovascular Disease among the Elderly in Beijing	Zheng	2016	Beijing	3	-	Female	>65	3450	Poisson generalized additive model (GAM)	-	9.85 ± 3.58	1	Emergency Room Admissions	Hypertensive Disease	0-3	Percent change	0.35	-1.37	2.1	temperature, RH, mean wind speed and atmospheric pressure, day of the week, holidays, PM10, NO2 and SO8
103	A3	Gender, Age and Season as Modifiers of the Effects of Diurnal Temperature Range on Emergency Room Admissions for Cause-Specific Cardiovascular Disease among the Elderly in Beijing	Zheng	2016	Beijing	3	-	Female	>65	3450	Poisson generalized additive model (GAM)	-	9.85 ± 3.58	1	Emergency Room Admissions	Hypertensive Disease	0-4	Percent change	0.16	-1.69	2.04	temperature, RH, mean wind speed and atmospheric pressure, day of the week, holidays, PM10, NO2 and SO9
104	A3	Gender, Age and Season as Modifiers of the Effects of Diurnal Temperature Range on Emergency Room Admissions for Cause-Specific Cardiovascular Disease among the Elderly in Beijing	Zheng	2016	Beijing	3	-	Male	>65	3291	Poisson generalized additive model (GAM)	-	9.85 ± 3.58	1	Emergency Room Admissions	IHD	0	Percent change	-0.14	-1.23	0.96	temperature, relative humidity, mean wind speed and atmospheric pressure, day of the week (DOW) and public holidays (Holiday). PM10, NO2 and SO2
105	A3	Gender, Age and Season as Modifiers of the Effects of Diurnal Temperature Range on Emergency Room Admissions for Cause-Specific Cardiovascular Disease among the Elderly in Beijing	Zheng	2016	Beijing	3	-	Male	>65	3291	Poisson generalized additive model (GAM)	-	9.85 ± 3.58	1	Emergency Room Admissions	IHD	1	Percent change	0.88	-0.24	2.01	temperature, RH, mean wind speed and atmospheric pressure, day of the week, holidays, PM10, NO2 and SO2
106	A3	Gender, Age and Season as Modifiers of the Effects of Diurnal Temperature Range on Emergency Room Admissions for Cause-Specific Cardiovascular Disease among the Elderly in Beijing	Zheng	2016	Beijing	3	-	Male	>65	3291	Poisson generalized additive model (GAM)	-	9.85 ± 3.58	1	Emergency Room Admissions	IHD	2	Percent change	0.82	-0.26	1.91	temperature, RH, mean wind speed and atmospheric pressure, day of the week, holidays, PM10, NO2 and SO3
107	A3	Gender, Age and Season as Modifiers of the Effects of Diurnal Temperature Range on Emergency Room Admissions for Cause-Specific Cardiovascular Disease among the Elderly in Beijing	Zheng	2016	Beijing	3	-	Male	>65	3291	Poisson generalized additive model (GAM)	-	9.85 ± 3.58	1	Emergency Room Admissions	IHD	3	Percent change	0.78	-0.26	1.84	temperature, RH, mean wind speed and atmospheric pressure, day of the week, holidays, PM10, NO2 and SO4
108	A3	Gender, Age and Season as Modifiers of the Effects of Diurnal Temperature Range on Emergency Room Admissions for Cause-Specific Cardiovascular Disease among the Elderly in Beijing	Zheng	2016	Beijing	3	-	Male	>65	3291	Poisson generalized additive model (GAM)	-	9.85 ± 3.58	1	Emergency Room Admissions	IHD	4	Percent change	0	-1.02	1.03	temperature, RH, mean wind speed and atmospheric pressure, day of the week, holidays, PM10, NO2 and SO5
109	A3	Gender, Age and Season as Modifiers of the Effects of Diurnal Temperature Range on Emergency Room Admissions for Cause-Specific Cardiovascular Disease among the Elderly in Beijing	Zheng	2016	Beijing	3	-	Male	>65	3291	Poisson generalized additive model (GAM)	-	9.85 ± 3.58	1	Emergency Room Admissions	IHD	0-1	Percent change	0.57	-0.81	1.96	temperature, RH, mean wind speed and atmospheric pressure, day of the week, holidays, PM10, NO2 and SO6
110	A3	Gender, Age and Season as Modifiers of the Effects of Diurnal Temperature Range on Emergency Room Admissions for Cause-Specific Cardiovascular Disease among the Elderly in Beijing	Zheng	2016	Beijing	3	-	Male	>65	3291	Poisson generalized additive model (GAM)	-	9.85 ± 3.58	1	Emergency Room Admissions	IHD	0-2	Percent change	1.12	-0.49	2.75	temperature, RH, mean wind speed and atmospheric pressure, day of the week, holidays, PM10, NO2 and SO7
111	A3	Gender, Age and Season as Modifiers of the Effects of Diurnal Temperature Range on Emergency Room Admissions for Cause-Specific Cardiovascular Disease among the Elderly in Beijing	Zheng	2016	Beijing	3	-	Male	>65	3291	Poisson generalized additive model (GAM)	-	9.85 ± 3.58	1	Emergency Room Admissions	IHD	0-3	Percent change	1.56	-0.2	3.35	temperature, RH, mean wind speed and atmospheric pressure, day of the week, holidays, PM10, NO2 and SO8
112	A3	Gender, Age and Season as Modifiers of the Effects of Diurnal Temperature Range on Emergency Room Admissions for Cause-Specific Cardiovascular Disease among the Elderly in Beijing	Zheng	2016	Beijing	3	-	Male	>65	3291	Poisson generalized additive model (GAM)	-	9.85 ± 3.58	1	Emergency Room Admissions	IHD	0-4	Percent change	1.43	-0.45	3.34	temperature, RH, mean wind speed and atmospheric pressure, day of the week, holidays, PM10, NO2 and SO9
113	A3	Gender, Age and Season as Modifiers of the Effects of Diurnal Temperature Range on Emergency Room Admissions for Cause-Specific Cardiovascular Disease among the Elderly in Beijing	Zheng	2016	Beijing	3	-	Female	>65	3444	Poisson generalized additive model (GAM)	-	9.85 ± 3.58	1	Emergency Room Admissions	IHD	0	Percent change	1.26	0.22	2.31	temperature, relative humidity, mean wind speed and atmospheric pressure, day of the week (DOW) and public holidays (Holiday). PM10, NO2 and SO2
114	A3	Gender, Age and Season as Modifiers of the Effects of Diurnal Temperature Range on Emergency Room Admissions for Cause-Specific Cardiovascular Disease among the Elderly in Beijing	Zheng	2016	Beijing	3	-	Female	>65	3444	Poisson generalized additive model (GAM)	-	9.85 ± 3.58	1	Emergency Room Admissions	IHD	1	Percent change	0.79	-0.28	1.86	temperature, RH, mean wind speed and atmospheric pressure, day of the week, holidays, PM10, NO2 and SO2
115	A3	Gender, Age and Season as Modifiers of the Effects of Diurnal Temperature Range on Emergency Room Admissions for Cause-Specific Cardiovascular Disease among the Elderly in Beijing	Zheng	2016	Beijing	3	-	Female	>65	3444	Poisson generalized additive model (GAM)	-	9.85 ± 3.58	1	Emergency Room Admissions	IHD	2	Percent change	0.47	-0.57	1.52	temperature, RH, mean wind speed and atmospheric pressure, day of the week, holidays, PM10, NO2 and SO3
116	A3	Gender, Age and Season as Modifiers of the Effects of Diurnal Temperature Range on Emergency Room Admissions for Cause-Specific Cardiovascular Disease among the Elderly in Beijing	Zheng	2016	Beijing	3	-	Female	>65	3444	Poisson generalized additive model (GAM)	-	9.85 ± 3.58	1	Emergency Room Admissions	IHD	3	Percent change	-0.38	-1.39	0.64	temperature, RH, mean wind speed and atmospheric pressure, day of the week, holidays, PM10, NO2 and SO4
117	A3	Gender, Age and Season as Modifiers of the Effects of Diurnal Temperature Range on Emergency Room Admissions for Cause-Specific Cardiovascular Disease among the Elderly in Beijing	Zheng	2016	Beijing	3	-	Female	>65	3444	Poisson generalized additive model (GAM)	-	9.85 ± 3.58	1	Emergency Room Admissions	IHD	4	Percent change	-0.24	-1.24	0.77	temperature, RH, mean wind speed and atmospheric pressure, day of the week, holidays, PM10, NO2 and SO5
118	A3	Gender, Age and Season as Modifiers of the Effects of Diurnal Temperature Range on Emergency Room Admissions for Cause-Specific Cardiovascular Disease among the Elderly in Beijing	Zheng	2016	Beijing	3	-	Female	>65	3444	Poisson generalized additive model (GAM)	-	9.85 ± 3.58	1	Emergency Room Admissions	IHD	0-1	Percent change	1.55	0.26	2.86	temperature, RH, mean wind speed and atmospheric pressure, day of the week, holidays, PM10, NO2 and SO6
119	A3	Gender, Age and Season as Modifiers of the Effects of Diurnal Temperature Range on Emergency Room Admissions for Cause-Specific Cardiovascular Disease among the Elderly in Beijing	Zheng	2016	Beijing	3	-	Female	>65	3444	Poisson generalized additive model (GAM)	-	9.85 ± 3.58	1	Emergency Room Admissions	IHD	0-2	Percent change	1.71	0.21	3.23	temperature, RH, mean wind speed and atmospheric pressure, day of the week, holidays, PM10, NO2 and SO7
120	A3	Gender, Age and Season as Modifiers of the Effects of Diurnal Temperature Range on Emergency Room Admissions for Cause-Specific Cardiovascular Disease among the Elderly in Beijing	Zheng	2016	Beijing	3	-	Female	>65	3444	Poisson generalized additive model (GAM)	-	9.85 ± 3.58	1	Emergency Room Admissions	IHD	0-3	Percent change	1.3	-0.34	2.97	temperature, RH, mean wind speed and atmospheric pressure, day of the week, holidays, PM10, NO2 and SO8
121	A3	Gender, Age and Season as Modifiers of the Effects of Diurnal Temperature Range on Emergency Room Admissions for Cause-Specific Cardiovascular Disease among the Elderly in Beijing	Zheng	2016	Beijing	3	-	Female	>65	3444	Poisson generalized additive model (GAM)	-	9.85 ± 3.58	1	Emergency Room Admissions	IHD	0-4	Percent change	1.06	-0.7	2.85	temperature, RH, mean wind speed and atmospheric pressure, day of the week, holidays, PM10, NO2 and SO9
122	A3	Gender, Age and Season as Modifiers of the Effects of Diurnal Temperature Range on Emergency Room Admissions for Cause-Specific Cardiovascular Disease among the Elderly in Beijing	Zheng	2016	Beijing	3	-	Male	>65	4342	Poisson generalized additive model (GAM)	-	9.85 ± 3.58	1	Emergency Room Admissions	Cerebrovascular	0	Percent change	0.81	-0.08	1.7	temperature, relative humidity, mean wind speed and atmospheric pressure, day of the week (DOW) and public holidays (Holiday). PM10, NO2 and SO2
123	A3	Gender, Age and Season as Modifiers of the Effects of Diurnal Temperature Range on Emergency Room Admissions for Cause-Specific Cardiovascular Disease among the Elderly in Beijing	Zheng	2016	Beijing	3	-	Male	>65	4342	Poisson generalized additive model (GAM)	-	9.85 ± 3.58	1	Emergency Room Admissions	Cerebrovascular	1	Percent change	0.61	-0.32	1.54	temperature, RH, mean wind speed and atmospheric pressure, day of the week, holidays, PM10, NO2 and SO2
124	A3	Gender, Age and Season as Modifiers of the Effects of Diurnal Temperature Range on Emergency Room Admissions for Cause-Specific Cardiovascular Disease among the Elderly in Beijing	Zheng	2016	Beijing	3	-	Male	>65	4342	Poisson generalized additive model (GAM)	-	9.85 ± 3.58	1	Emergency Room Admissions	Cerebrovascular	2	Percent change	0.49	-0.41	1.4	temperature, RH, mean wind speed and atmospheric pressure, day of the week, holidays, PM10, NO2 and SO3
125	A3	Gender, Age and Season as Modifiers of the Effects of Diurnal Temperature Range on Emergency Room Admissions for Cause-Specific Cardiovascular Disease among the Elderly in Beijing	Zheng	2016	Beijing	3	-	Male	>65	4342	Poisson generalized additive model (GAM)	-	9.85 ± 3.58	1	Emergency Room Admissions	Cerebrovascular	3	Percent change	0.87	-0.01	1.76	temperature, RH, mean wind speed and atmospheric pressure, day of the week, holidays, PM10, NO2 and SO4
126	A3	Gender, Age and Season as Modifiers of the Effects of Diurnal Temperature Range on Emergency Room Admissions for Cause-Specific Cardiovascular Disease among the Elderly in Beijing	Zheng	2016	Beijing	3	-	Male	>65	4342	Poisson generalized additive model (GAM)	-	9.85 ± 3.58	1	Emergency Room Admissions	Cerebrovascular	4	Percent change	0.41	-0.46	1.29	temperature, RH, mean wind speed and atmospheric pressure, day of the week, holidays, PM10, NO2 and SO5
127	A3	Gender, Age and Season as Modifiers of the Effects of Diurnal Temperature Range on Emergency Room Admissions for Cause-Specific Cardiovascular Disease among the Elderly in Beijing	Zheng	2016	Beijing	3	-	Male	>65	4342	Poisson generalized additive model (GAM)	-	9.85 ± 3.58	1	Emergency Room Admissions	Cerebrovascular	0-1	Percent change	1.08	-0.02	2.19	temperature, RH, mean wind speed and atmospheric pressure, day of the week, holidays, PM10, NO2 and SO6
128	A3	Gender, Age and Season as Modifiers of the Effects of Diurnal Temperature Range on Emergency Room Admissions for Cause-Specific Cardiovascular Disease among the Elderly in Beijing	Zheng	2016	Beijing	3	-	Male	>65	4342	Poisson generalized additive model (GAM)	-	9.85 ± 3.58	1	Emergency Room Admissions	Cerebrovascular	0-2	Percent change	1.33	0.06	2.61	temperature, RH, mean wind speed and atmospheric pressure, day of the week, holidays, PM10, NO2 and SO7
129	A3	Gender, Age and Season as Modifiers of the Effects of Diurnal Temperature Range on Emergency Room Admissions for Cause-Specific Cardiovascular Disease among the Elderly in Beijing	Zheng	2016	Beijing	3	-	Male	>65	4342	Poisson generalized additive model (GAM)	-	9.85 ± 3.58	1	Emergency Room Admissions	Cerebrovascular	0-3	Percent change	1.95	0.44	3.48	temperature, RH, mean wind speed and atmospheric pressure, day of the week, holidays, PM10, NO2 and SO8
130	A3	Gender, Age and Season as Modifiers of the Effects of Diurnal Temperature Range on Emergency Room Admissions for Cause-Specific Cardiovascular Disease among the Elderly in Beijing	Zheng	2016	Beijing	3	-	Male	>65	4342	Poisson generalized additive model (GAM)	-	9.85 ± 3.58	1	Emergency Room Admissions	Cerebrovascular	0-4	Percent change	2.13	0.51	3.77	temperature, RH, mean wind speed and atmospheric pressure, day of the week, holidays, PM10, NO2 and SO9
131	A3	Gender, Age and Season as Modifiers of the Effects of Diurnal Temperature Range on Emergency Room Admissions for Cause-Specific Cardiovascular Disease among the Elderly in Beijing	Zheng	2016	Beijing	3	-	Female	>65	3860	Poisson generalized additive model (GAM)	-	9.85 ± 3.58	1	Emergency Room Admissions	Cerebrovascular	0	Percent change	1.01	0.06	1.97	temperature, relative humidity, mean wind speed and atmospheric pressure, day of the week (DOW) and public holidays (Holiday). PM10, NO2 and SO2
132	A3	Gender, Age and Season as Modifiers of the Effects of Diurnal Temperature Range on Emergency Room Admissions for Cause-Specific Cardiovascular Disease among the Elderly in Beijing	Zheng	2016	Beijing	3	-	Female	>65	3860	Poisson generalized additive model (GAM)	-	9.85 ± 3.58	1	Emergency Room Admissions	Cerebrovascular	1	Percent change	1.07	0.09	2.07	temperature, RH, mean wind speed and atmospheric pressure, day of the week, holidays, PM10, NO2 and SO2
133	A3	Gender, Age and Season as Modifiers of the Effects of Diurnal Temperature Range on Emergency Room Admissions for Cause-Specific Cardiovascular Disease among the Elderly in Beijing	Zheng	2016	Beijing	3	-	Female	>65	3860	Poisson generalized additive model (GAM)	-	9.85 ± 3.58	1	Emergency Room Admissions	Cerebrovascular	2	Percent change	0.24	-0.73	1.22	temperature, RH, mean wind speed and atmospheric pressure, day of the week, holidays, PM10, NO2 and SO3
134	A3	Gender, Age and Season as Modifiers of the Effects of Diurnal Temperature Range on Emergency Room Admissions for Cause-Specific Cardiovascular Disease among the Elderly in Beijing	Zheng	2016	Beijing	3	-	Female	>65	3860	Poisson generalized additive model (GAM)	-	9.85 ± 3.58	1	Emergency Room Admissions	Cerebrovascular	3	Percent change	0.18	0.77	1.13	temperature, RH, mean wind speed and atmospheric pressure, day of the week, holidays, PM10, NO2 and SO4
135	A3	Gender, Age and Season as Modifiers of the Effects of Diurnal Temperature Range on Emergency Room Admissions for Cause-Specific Cardiovascular Disease among the Elderly in Beijing	Zheng	2016	Beijing	3	-	Female	>65	3860	Poisson generalized additive model (GAM)	-	9.85 ± 3.58	1	Emergency Room Admissions	Cerebrovascular	4	Percent change	-0.21	-1.15	0.73	temperature, RH, mean wind speed and atmospheric pressure, day of the week, holidays, PM10, NO2 and SO5
136	A3	Gender, Age and Season as Modifiers of the Effects of Diurnal Temperature Range on Emergency Room Admissions for Cause-Specific Cardiovascular Disease among the Elderly in Beijing	Zheng	2016	Beijing	3	-	Female	>65	3860	Poisson generalized additive model (GAM)	-	9.85 ± 3.58	1	Emergency Room Admissions	Cerebrovascular	0-1	Percent change	1.54	0.37	2.73	temperature, RH, mean wind speed and atmospheric pressure, day of the week, holidays, PM10, NO2 and SO6
137	A3	Gender, Age and Season as Modifiers of the Effects of Diurnal Temperature Range on Emergency Room Admissions for Cause-Specific Cardiovascular Disease among the Elderly in Beijing	Zheng	2016	Beijing	3	-	Female	>65	3860	Poisson generalized additive model (GAM)	-	9.85 ± 3.58	1	Emergency Room Admissions	Cerebrovascular	0-2	Percent change	1.55	0.19	2.93	temperature, RH, mean wind speed and atmospheric pressure, day of the week, holidays, PM10, NO2 and SO7
138	A3	Gender, Age and Season as Modifiers of the Effects of Diurnal Temperature Range on Emergency Room Admissions for Cause-Specific Cardiovascular Disease among the Elderly in Beijing	Zheng	2016	Beijing	3	-	Female	>65	3860	Poisson generalized additive model (GAM)	-	9.85 ± 3.58	1	Emergency Room Admissions	Cerebrovascular	0-3	Percent change	1.53	0.03	3.04	temperature, RH, mean wind speed and atmospheric pressure, day of the week, holidays, PM10, NO2 and SO8
139	A3	Gender, Age and Season as Modifiers of the Effects of Diurnal Temperature Range on Emergency Room Admissions for Cause-Specific Cardiovascular Disease among the Elderly in Beijing	Zheng	2016	Beijing	3	-	Female	>65	3860	Poisson generalized additive model (GAM)	-	9.85 ± 3.58	1	Emergency Room Admissions	Cerebrovascular	0-4	Percent change	1.29	-0.31	2.92	temperature, RH, mean wind speed and atmospheric pressure, day of the week, holidays, PM10, NO2 and SO9
140	A4	Impact of diurnal temperature range on hospital admissions for cardiovascular disease in Jiuquan, China	Zhai	2021	Jiuquan	2	-	Both	All	12210	Poisson generalized additive model (GAM)	High DTR (19 degree) comparing to reference 3.5 dgree	14.00 ± 3.50	-	Hospital admission	All cardiovascular	0	RR	1.024	0.882	1.189	temperature, RH, DOW and Holiday
141	A4	Impact of diurnal temperature range on hospital admissions for cardiovascular disease in Jiuquan, China	Zhai	2021	Jiuquan	2	-	Both	All	12210	Poisson generalized additive model (GAM)	High DTR (19 degree) comparing to reference 3.5 dgree	14.00 ± 3.50	-	Hospital admission	All cardiovascular	0-1	RR	1.026	0.84	1.253	temperature, RH, DOW and Holiday
142	A4	Impact of diurnal temperature range on hospital admissions for cardiovascular disease in Jiuquan, China	Zhai	2021	Jiuquan	2	-	Both	All	12210	Poisson generalized additive model (GAM)	High DTR (19 degree) comparing to reference 3.5 dgree	14.00 ± 3.50	-	Hospital admission	All cardiovascular	0-3	RR	1.068	0.802	1.423	temperature, RH, DOW and Holiday
143	A4	Impact of diurnal temperature range on hospital admissions for cardiovascular disease in Jiuquan, China	Zhai	2021	Jiuquan	2	-	Both	All	12210	Poisson generalized additive model (GAM)	High DTR (19 degree) comparing to reference 3.5 dgree	14.00 ± 3.50	-	Hospital admission	All cardiovascular	0-5	RR	1.177	0.831	1.666	temperature, RH, DOW and Holiday
144	A4	Impact of diurnal temperature range on hospital admissions for cardiovascular disease in Jiuquan, China	Zhai	2021	Jiuquan	2	-	Both	All	12210	Poisson generalized additive model (GAM)	High DTR (19 degree) comparing to reference 3.5 dgree	14.00 ± 3.50	-	Hospital admission	All cardiovascular	0-7	RR	1.306	0.869	1.962	temperature, RH, DOW and Holiday
145	A4	Impact of diurnal temperature range on hospital admissions for cardiovascular disease in Jiuquan, China	Zhai	2021	Jiuquan	2	-	Both	All	12210	Poisson generalized additive model (GAM)	High DTR (19 degree) comparing to reference 3.5 dgree	14.00 ± 3.50	-	Hospital admission	All cardiovascular	0-14	RR	1.663	0.946	2.92	temperature, RH, DOW and Holiday
146	A4	Impact of diurnal temperature range on hospital admissions for cardiovascular disease in Jiuquan, China	Zhai	2021	Jiuquan	2	-	Both	All	12210	Poisson generalized additive model (GAM)	High DTR (19 degree) comparing to reference 3.5 dgree	14.00 ± 3.50	-	Hospital admission	All cardiovascular	0-21	RR	1.664	0.821	3.372	temperature, RH, DOW and Holiday
147	A4	Impact of diurnal temperature range on hospital admissions for cardiovascular disease in Jiuquan, China	Zhai	2021	Jiuquan	2	-	Both	All	12210	Poisson generalized additive model (GAM)	Low DTR 8 degree) comparing to reference 3.5 dgree	14.00 ± 3.50	-	Hospital admission	All cardiovascular	0	RR	1.035	0.926	1.157	temperature, RH, DOW and Holiday
148	A4	Impact of diurnal temperature range on hospital admissions for cardiovascular disease in Jiuquan, China	Zhai	2021	Jiuquan	2	-	Both	All	12210	Poisson generalized additive model (GAM)	Low DTR 8 degree) comparing to reference 3.5 dgree	14.00 ± 3.50	-	Hospital admission	All cardiovascular	0-1	RR	1.075	0.928	1.245	temperature, RH, DOW and Holiday
149	A4	Impact of diurnal temperature range on hospital admissions for cardiovascular disease in Jiuquan, China	Zhai	2021	Jiuquan	2	-	Both	All	12210	Poisson generalized additive model (GAM)	Low DTR 8 degree) comparing to reference 3.5 dgree	14.00 ± 3.50	-	Hospital admission	All cardiovascular	0-3	RR	1.22	0.987	1.509	temperature, RH, DOW and Holiday
150	A4	Impact of diurnal temperature range on hospital admissions for cardiovascular disease in Jiuquan, China	Zhai	2021	Jiuquan	2	-	Both	All	12210	Poisson generalized additive model (GAM)	Low DTR 8 degree) comparing to reference 3.5 dgree	14.00 ± 3.50	-	Hospital admission	All cardiovascular	0-5	RR	1.442	1.108	1.877	temperature, RH, DOW and Holiday
151	A4	Impact of diurnal temperature range on hospital admissions for cardiovascular disease in Jiuquan, China	Zhai	2021	Jiuquan	2	-	Both	All	12210	Poisson generalized additive model (GAM)	Low DTR 8 degree) comparing to reference 3.5 dgree	14.00 ± 3.50	-	Hospital admission	All cardiovascular	0-7	RR	1.679	1.225	2.302	temperature, RH, DOW and Holiday
152	A4	Impact of diurnal temperature range on hospital admissions for cardiovascular disease in Jiuquan, China	Zhai	2021	Jiuquan	2	-	Both	All	12210	Poisson generalized additive model (GAM)	Low DTR 8 degree) comparing to reference 3.5 dgree	14.00 ± 3.50	-	Hospital admission	All cardiovascular	0-14	RR	2.19	1.404	3.416	temperature, RH, DOW and Holiday
153	A4	Impact of diurnal temperature range on hospital admissions for cardiovascular disease in Jiuquan, China	Zhai	2021	Jiuquan	2	-	Both	All	12210	Poisson generalized additive model (GAM)	Low DTR 8 degree) comparing to reference 3.5 dgree	14.00 ± 3.50	-	Hospital admission	All cardiovascular	0-21	RR	1.936	1.106	3.389	temperature, RH, DOW and Holiday
154	A4	Impact of diurnal temperature range on hospital admissions for cardiovascular disease in Jiuquan, China	Zhai	2021	Jiuquan	2	-	Male	All	6464	Poisson generalized additive model (GAM)	High DTR (19 degree) comparing to reference 3.5 dgree	14.00 ± 3.50	-	Hospital admission	All cardiovascular	0	RR	1.147	0.926	1.421	temperature, RH, DOW and Holiday
155	A4	Impact of diurnal temperature range on hospital admissions for cardiovascular disease in Jiuquan, China	Zhai	2021	Jiuquan	2	-	Male	All	6464	Poisson generalized additive model (GAM)	High DTR (19 degree) comparing to reference 3.5 dgree	14.00 ± 3.50	-	Hospital admission	All cardiovascular	0-1	RR	1.214	0.912	1.616	temperature, RH, DOW and Holiday
156	A4	Impact of diurnal temperature range on hospital admissions for cardiovascular disease in Jiuquan, China	Zhai	2021	Jiuquan	2	-	Male	All	6464	Poisson generalized additive model (GAM)	High DTR (19 degree) comparing to reference 3.5 dgree	14.00 ± 3.50	-	Hospital admission	All cardiovascular	0-3	RR	1.298	0.863	1.95	temperature, RH, DOW and Holiday
157	A4	Impact of diurnal temperature range on hospital admissions for cardiovascular disease in Jiuquan, China	Zhai	2021	Jiuquan	2	-	Male	All	6464	Poisson generalized additive model (GAM)	High DTR (19 degree) comparing to reference 3.5 dgree	14.00 ± 3.50	-	Hospital admission	All cardiovascular	0-5	RR	1.406	0.86	2.298	temperature, RH, DOW and Holiday
158	A4	Impact of diurnal temperature range on hospital admissions for cardiovascular disease in Jiuquan, China	Zhai	2021	Jiuquan	2	-	Male	All	6464	Poisson generalized additive model (GAM)	High DTR (19 degree) comparing to reference 3.5 dgree	14.00 ± 3.50	-	Hospital admission	All cardiovascular	0-7	RR	1.511	0.852	2.678	temperature, RH, DOW and Holiday
159	A4	Impact of diurnal temperature range on hospital admissions for cardiovascular disease in Jiuquan, China	Zhai	2021	Jiuquan	2	-	Male	All	6464	Poisson generalized additive model (GAM)	High DTR (19 degree) comparing to reference 3.5 dgree	14.00 ± 3.50	-	Hospital admission	All cardiovascular	0-14	RR	1.656	0.755	3.631	temperature, RH, DOW and Holiday
160	A4	Impact of diurnal temperature range on hospital admissions for cardiovascular disease in Jiuquan, China	Zhai	2021	Jiuquan	2	-	Male	All	6464	Poisson generalized additive model (GAM)	High DTR (19 degree) comparing to reference 3.5 dgree	14.00 ± 3.50	-	Hospital admission	All cardiovascular	0-21	RR	1.369	0.513	3.655	temperature, RH, DOW and Holiday
161	A4	Impact of diurnal temperature range on hospital admissions for cardiovascular disease in Jiuquan, China	Zhai	2021	Jiuquan	2	-	Female	All	5744	Poisson generalized additive model (GAM)	High DTR (19 degree) comparing to reference 3.5 dgree	14.00 ± 3.50	-	Hospital admission	All cardiovascular	0	RR	0.932	0.757	1.147	temperature, RH, DOW and Holiday
162	A4	Impact of diurnal temperature range on hospital admissions for cardiovascular disease in Jiuquan, China	Zhai	2021	Jiuquan	2	-	Female	All	5744	Poisson generalized additive model (GAM)	High DTR (19 degree) comparing to reference 3.5 dgree	14.00 ± 3.50	-	Hospital admission	All cardiovascular	0-1	RR	0.861	0.651	1.139	temperature, RH, DOW and Holiday
163	A4	Impact of diurnal temperature range on hospital admissions for cardiovascular disease in Jiuquan, China	Zhai	2021	Jiuquan	2	-	Female	All	5744	Poisson generalized additive model (GAM)	High DTR (19 degree) comparing to reference 3.5 dgree	14.00 ± 3.50	-	Hospital admission	All cardiovascular	0-3	RR	0.831	0.554	1.246	temperature, RH, DOW and Holiday
164	A4	Impact of diurnal temperature range on hospital admissions for cardiovascular disease in Jiuquan, China	Zhai	2021	Jiuquan	2	-	Female	All	5744	Poisson generalized additive model (GAM)	High DTR (19 degree) comparing to reference 3.5 dgree	14.00 ± 3.50	-	Hospital admission	All cardiovascular	0-5	RR	0.918	0.56	1.507	temperature, RH, DOW and Holiday
165	A4	Impact of diurnal temperature range on hospital admissions for cardiovascular disease in Jiuquan, China	Zhai	2021	Jiuquan	2	-	Female	All	5744	Poisson generalized additive model (GAM)	High DTR (19 degree) comparing to reference 3.5 dgree	14.00 ± 3.50	-	Hospital admission	All cardiovascular	0-7	RR	1.04	0.581	1.862	temperature, RH, DOW and Holiday
166	A4	Impact of diurnal temperature range on hospital admissions for cardiovascular disease in Jiuquan, China	Zhai	2021	Jiuquan	2	-	Female	All	5744	Poisson generalized additive model (GAM)	High DTR (19 degree) comparing to reference 3.5 dgree	14.00 ± 3.50	-	Hospital admission	All cardiovascular	0-14	RR	1.393	0.62	3.133	temperature, RH, DOW and Holiday
167	A4	Impact of diurnal temperature range on hospital admissions for cardiovascular disease in Jiuquan, China	Zhai	2021	Jiuquan	2	-	Female	All	5744	Poisson generalized additive model (GAM)	High DTR (19 degree) comparing to reference 3.5 dgree	14.00 ± 3.50	-	Hospital admission	All cardiovascular	0-21	RR	1.537	0.555	4.255	temperature, RH, DOW and Holiday
168	A4	Impact of diurnal temperature range on hospital admissions for cardiovascular disease in Jiuquan, China	Zhai	2021	Jiuquan	2	-	Both	<65	5744	Poisson generalized additive model (GAM)	High DTR (19 degree) comparing to reference 3.5 dgree	14.00 ± 3.50	-	Hospital admission	All cardiovascular	0	RR	1.171	0.937	1.462	temperature, RH, DOW and Holiday
169	A4	Impact of diurnal temperature range on hospital admissions for cardiovascular disease in Jiuquan, China	Zhai	2021	Jiuquan	2	-	Both	<65	5744	Poisson generalized additive model (GAM)	High DTR (19 degree) comparing to reference 3.5 dgree	14.00 ± 3.50	-	Hospital admission	All cardiovascular	0-1	RR	1.274	0.946	1.714	temperature, RH, DOW and Holiday
170	A4	Impact of diurnal temperature range on hospital admissions for cardiovascular disease in Jiuquan, China	Zhai	2021	Jiuquan	2	-	Both	<65	5744	Poisson generalized additive model (GAM)	High DTR (19 degree) comparing to reference 3.5 dgree	14.00 ± 3.50	-	Hospital admission	All cardiovascular	0-3	RR	1.43	0.937	2.182	temperature, RH, DOW and Holiday
171	A4	Impact of diurnal temperature range on hospital admissions for cardiovascular disease in Jiuquan, China	Zhai	2021	Jiuquan	2	-	Both	<65	5744	Poisson generalized additive model (GAM)	High DTR (19 degree) comparing to reference 3.5 dgree	14.00 ± 3.50	-	Hospital admission	All cardiovascular	0-5	RR	1.568	0.94	2.616	temperature, RH, DOW and Holiday
172	A4	Impact of diurnal temperature range on hospital admissions for cardiovascular disease in Jiuquan, China	Zhai	2021	Jiuquan	2	-	Both	<65	5744	Poisson generalized additive model (GAM)	High DTR (19 degree) comparing to reference 3.5 dgree	14.00 ± 3.50	-	Hospital admission	All cardiovascular	0-7	RR	1.633	0.898	2.969	temperature, RH, DOW and Holiday
173	A4	Impact of diurnal temperature range on hospital admissions for cardiovascular disease in Jiuquan, China	Zhai	2021	Jiuquan	2	-	Both	<65	5744	Poisson generalized additive model (GAM)	High DTR (19 degree) comparing to reference 3.5 dgree	14.00 ± 3.50	-	Hospital admission	All cardiovascular	0-14	RR	1.513	0.644	3.451	temperature, RH, DOW and Holiday
174	A4	Impact of diurnal temperature range on hospital admissions for cardiovascular disease in Jiuquan, China	Zhai	2021	Jiuquan	2	-	Both	<65	5744	Poisson generalized additive model (GAM)	High DTR (19 degree) comparing to reference 3.5 dgree	14.00 ± 3.50	-	Hospital admission	All cardiovascular	0-21	RR	1.776	0.63	5.005	temperature, RH, DOW and Holiday
175	A4	Impact of diurnal temperature range on hospital admissions for cardiovascular disease in Jiuquan, China	Zhai	2021	Jiuquan	2	-	Both	>65	6464	Poisson generalized additive model (GAM)	High DTR (19 degree) comparing to reference 3.5 dgree	14.00 ± 3.50	-	Hospital admission	All cardiovascular	0	RR	0.925	0.756	1.131	temperature, RH, DOW and Holiday
176	A4	Impact of diurnal temperature range on hospital admissions for cardiovascular disease in Jiuquan, China	Zhai	2021	Jiuquan	2	-	Both	>65	6464	Poisson generalized additive model (GAM)	High DTR (19 degree) comparing to reference 3.5 dgree	14.00 ± 3.50	-	Hospital admission	All cardiovascular	0-1	RR	0.837	0.639	1.098	temperature, RH, DOW and Holiday
177	A4	Impact of diurnal temperature range on hospital admissions for cardiovascular disease in Jiuquan, China	Zhai	2021	Jiuquan	2	-	Both	>65	6464	Poisson generalized additive model (GAM)	High DTR (19 degree) comparing to reference 3.5 dgree	14.00 ± 3.50	-	Hospital admission	All cardiovascular	0-3	RR	0.782	0.528	1.159	temperature, RH, DOW and Holiday
178	A4	Impact of diurnal temperature range on hospital admissions for cardiovascular disease in Jiuquan, China	Zhai	2021	Jiuquan	2	-	Both	>65	6464	Poisson generalized additive model (GAM)	High DTR (19 degree) comparing to reference 3.5 dgree	14.00 ± 3.50	-	Hospital admission	All cardiovascular	0-5	RR	0.866	0.537	1.397	temperature, RH, DOW and Holiday
179	A4	Impact of diurnal temperature range on hospital admissions for cardiovascular disease in Jiuquan, China	Zhai	2021	Jiuquan	2	-	Both	>65	6464	Poisson generalized additive model (GAM)	High DTR (19 degree) comparing to reference 3.5 dgree	14.00 ± 3.50	-	Hospital admission	All cardiovascular	0-7	RR	1.01	0.576	1.77	temperature, RH, DOW and Holiday
180	A4	Impact of diurnal temperature range on hospital admissions for cardiovascular disease in Jiuquan, China	Zhai	2021	Jiuquan	2	-	Both	>65	6464	Poisson generalized additive model (GAM)	High DTR (19 degree) comparing to reference 3.5 dgree	14.00 ± 3.50	-	Hospital admission	All cardiovascular	0-14	RR	1.476	0.676	3.184	temperature, RH, DOW and Holiday
181	A4	Impact of diurnal temperature range on hospital admissions for cardiovascular disease in Jiuquan, China	Zhai	2021	Jiuquan	2	-	Both	>65	6464	Poisson generalized additive model (GAM)	High DTR (19 degree) comparing to reference 3.5 dgree	14.00 ± 3.50	-	Hospital admission	All cardiovascular	0-21	RR	1.087	0.413	2.859	temperature, RH, DOW and Holiday
182	A4	Impact of diurnal temperature range on hospital admissions for cardiovascular disease in Jiuquan, China	Zhai	2021	Jiuquan	2	-	Male	All	6464	Poisson generalized additive model (GAM)	Low DTR 8 degree) comparing to reference 3.5 dgree	14.00 ± 3.50	-	Hospital admission	All cardiovascular	0	RR	1.133	0.966	1.329	temperature, RH, DOW and Holiday
183	A4	Impact of diurnal temperature range on hospital admissions for cardiovascular disease in Jiuquan, China	Zhai	2021	Jiuquan	2	-	Male	All	6464	Poisson generalized additive model (GAM)	Low DTR 8 degree) comparing to reference 3.5 dgree	14.00 ± 3.50	-	Hospital admission	All cardiovascular	0-1	RR	1.22	0.989	1.505	temperature, RH, DOW and Holiday
184	A4	Impact of diurnal temperature range on hospital admissions for cardiovascular disease in Jiuquan, China	Zhai	2021	Jiuquan	2	-	Male	All	6464	Poisson generalized additive model (GAM)	Low DTR 8 degree) comparing to reference 3.5 dgree	14.00 ± 3.50	-	Hospital admission	All cardiovascular	0-3	RR	1.39	1.029	1.878	temperature, RH, DOW and Holiday
185	A4	Impact of diurnal temperature range on hospital admissions for cardiovascular disease in Jiuquan, China	Zhai	2021	Jiuquan	2	-	Male	All	6464	Poisson generalized additive model (GAM)	Low DTR 8 degree) comparing to reference 3.5 dgree	14.00 ± 3.50	-	Hospital admission	All cardiovascular	0-5	RR	1.612	1.111	2.34	temperature, RH, DOW and Holiday
186	A4	Impact of diurnal temperature range on hospital admissions for cardiovascular disease in Jiuquan, China	Zhai	2021	Jiuquan	2	-	Male	All	6464	Poisson generalized additive model (GAM)	Low DTR 8 degree) comparing to reference 3.5 dgree	14.00 ± 3.50	-	Hospital admission	All cardiovascular	0-7	RR	1.844	1.184	2.872	temperature, RH, DOW and Holiday
187	A4	Impact of diurnal temperature range on hospital admissions for cardiovascular disease in Jiuquan, China	Zhai	2021	Jiuquan	2	-	Male	All	6464	Poisson generalized additive model (GAM)	Low DTR 8 degree) comparing to reference 3.5 dgree	14.00 ± 3.50	-	Hospital admission	All cardiovascular	0-14	RR	2.299	1.238	4.273	temperature, RH, DOW and Holiday
188	A4	Impact of diurnal temperature range on hospital admissions for cardiovascular disease in Jiuquan, China	Zhai	2021	Jiuquan	2	-	Male	All	6464	Poisson generalized additive model (GAM)	Low DTR 8 degree) comparing to reference 3.5 dgree	14.00 ± 3.50	-	Hospital admission	All cardiovascular	0-21	RR	1.817	0.834	3.961	temperature, RH, DOW and Holiday
189	A4	Impact of diurnal temperature range on hospital admissions for cardiovascular disease in Jiuquan, China	Zhai	2021	Jiuquan	2	-	Female	All	5744	Poisson generalized additive model (GAM)	Low DTR 8 degree) comparing to reference 3.5 dgree	14.00 ± 3.50	-	Hospital admission	All cardiovascular	0	RR	0.953	0.816	1.114	temperature, RH, DOW and Holiday
190	A4	Impact of diurnal temperature range on hospital admissions for cardiovascular disease in Jiuquan, China	Zhai	2021	Jiuquan	2	-	Female	All	5744	Poisson generalized additive model (GAM)	Low DTR 8 degree) comparing to reference 3.5 dgree	14.00 ± 3.50	-	Hospital admission	All cardiovascular	0-1	RR	0.932	0.758	1.145	temperature, RH, DOW and Holiday
191	A4	Impact of diurnal temperature range on hospital admissions for cardiovascular disease in Jiuquan, China	Zhai	2021	Jiuquan	2	-	Female	All	5744	Poisson generalized additive model (GAM)	Low DTR 8 degree) comparing to reference 3.5 dgree	14.00 ± 3.50	-	Hospital admission	All cardiovascular	0-3	RR	0.989	0.732	1.334	temperature, RH, DOW and Holiday
192	A4	Impact of diurnal temperature range on hospital admissions for cardiovascular disease in Jiuquan, China	Zhai	2021	Jiuquan	2	-	Female	All	5744	Poisson generalized additive model (GAM)	Low DTR 8 degree) comparing to reference 3.5 dgree	14.00 ± 3.50	-	Hospital admission	All cardiovascular	0-5	RR	1.136	0.78	1.655	temperature, RH, DOW and Holiday
193	A4	Impact of diurnal temperature range on hospital admissions for cardiovascular disease in Jiuquan, China	Zhai	2021	Jiuquan	2	-	Female	All	5744	Poisson generalized additive model (GAM)	Low DTR 8 degree) comparing to reference 3.5 dgree	14.00 ± 3.50	-	Hospital admission	All cardiovascular	0-7	RR	1.301	0.828	2.044	temperature, RH, DOW and Holiday
194	A4	Impact of diurnal temperature range on hospital admissions for cardiovascular disease in Jiuquan, China	Zhai	2021	Jiuquan	2	-	Female	All	5744	Poisson generalized additive model (GAM)	Low DTR 8 degree) comparing to reference 3.5 dgree	14.00 ± 3.50	-	Hospital admission	All cardiovascular	0-14	RR	1.628	0.859	3.087	temperature, RH, DOW and Holiday
195	A4	Impact of diurnal temperature range on hospital admissions for cardiovascular disease in Jiuquan, China	Zhai	2021	Jiuquan	2	-	Female	All	5744	Poisson generalized additive model (GAM)	Low DTR 8 degree) comparing to reference 3.5 dgree	14.00 ± 3.50	-	Hospital admission	All cardiovascular	0-21	RR	1.52	0.677	3.412	temperature, RH, DOW and Holiday
196	A4	Impact of diurnal temperature range on hospital admissions for cardiovascular disease in Jiuquan, China	Zhai	2021	Jiuquan	2	-	Both	<65	5744	Poisson generalized additive model (GAM)	Low DTR 8 degree) comparing to reference 3.5 dgree	14.00 ± 3.50	-	Hospital admission	All cardiovascular	0	RR	1.123	0.951	1.326	temperature, RH, DOW and Holiday
197	A4	Impact of diurnal temperature range on hospital admissions for cardiovascular disease in Jiuquan, China	Zhai	2021	Jiuquan	2	-	Both	<65	5744	Poisson generalized additive model (GAM)	Low DTR 8 degree) comparing to reference 3.5 dgree	14.00 ± 3.50	-	Hospital admission	All cardiovascular	0-1	RR	1.2	0.964	1.492	temperature, RH, DOW and Holiday
198	A4	Impact of diurnal temperature range on hospital admissions for cardiovascular disease in Jiuquan, China	Zhai	2021	Jiuquan	2	-	Both	<65	5744	Poisson generalized additive model (GAM)	Low DTR 8 degree) comparing to reference 3.5 dgree	14.00 ± 3.50	-	Hospital admission	All cardiovascular	0-3	RR	1.382	1.011	1.888	temperature, RH, DOW and Holiday
199	A4	Impact of diurnal temperature range on hospital admissions for cardiovascular disease in Jiuquan, China	Zhai	2021	Jiuquan	2	-	Both	<65	5744	Poisson generalized additive model (GAM)	Low DTR 8 degree) comparing to reference 3.5 dgree	14.00 ± 3.50	-	Hospital admission	All cardiovascular	0-5	RR	1.619	1.098	2.386	temperature, RH, DOW and Holiday
200	A4	Impact of diurnal temperature range on hospital admissions for cardiovascular disease in Jiuquan, China	Zhai	2021	Jiuquan	2	-	Both	<65	5744	Poisson generalized additive model (GAM)	Low DTR 8 degree) comparing to reference 3.5 dgree	14.00 ± 3.50	-	Hospital admission	All cardiovascular	0-7	RR	1.794	1.129	2.851	temperature, RH, DOW and Holiday
201	A4	Impact of diurnal temperature range on hospital admissions for cardiovascular disease in Jiuquan, China	Zhai	2021	Jiuquan	2	-	Both	<65	5744	Poisson generalized additive model (GAM)	Low DTR 8 degree) comparing to reference 3.5 dgree	14.00 ± 3.50	-	Hospital admission	All cardiovascular	0-14	RR	1.766	0.921	3.387	temperature, RH, DOW and Holiday
202	A4	Impact of diurnal temperature range on hospital admissions for cardiovascular disease in Jiuquan, China	Zhai	2021	Jiuquan	2	-	Both	<65	5744	Poisson generalized additive model (GAM)	Low DTR 8 degree) comparing to reference 3.5 dgree	14.00 ± 3.50	-	Hospital admission	All cardiovascular	0-21	RR	1.748	0.766	3.99	temperature, RH, DOW and Holiday
203	A4	Impact of diurnal temperature range on hospital admissions for cardiovascular disease in Jiuquan, China	Zhai	2021	Jiuquan	2	-	Both	>65	6464	Poisson generalized additive model (GAM)	Low DTR 8 degree) comparing to reference 3.5 dgree	14.00 ± 3.50	-	Hospital admission	All cardiovascular	0	RR	0.97	0.834	1.127	temperature, RH, DOW and Holiday
204	A4	Impact of diurnal temperature range on hospital admissions for cardiovascular disease in Jiuquan, China	Zhai	2021	Jiuquan	2	-	Both	>65	6464	Poisson generalized additive model (GAM)	Low DTR 8 degree) comparing to reference 3.5 dgree	14.00 ± 3.50	-	Hospital admission	All cardiovascular	0-1	RR	0.957	0.784	1.168	temperature, RH, DOW and Holiday
205	A4	Impact of diurnal temperature range on hospital admissions for cardiovascular disease in Jiuquan, China	Zhai	2021	Jiuquan	2	-	Both	>65	6464	Poisson generalized additive model (GAM)	Low DTR 8 degree) comparing to reference 3.5 dgree	14.00 ± 3.50	-	Hospital admission	All cardiovascular	0-3	RR	1.019	0.762	1.362	temperature, RH, DOW and Holiday
206	A4	Impact of diurnal temperature range on hospital admissions for cardiovascular disease in Jiuquan, China	Zhai	2021	Jiuquan	2	-	Both	>65	6464	Poisson generalized additive model (GAM)	Low DTR 8 degree) comparing to reference 3.5 dgree	14.00 ± 3.50	-	Hospital admission	All cardiovascular	0-5	RR	1.182	0.822	1.7	temperature, RH, DOW and Holiday
207	A4	Impact of diurnal temperature range on hospital admissions for cardiovascular disease in Jiuquan, China	Zhai	2021	Jiuquan	2	-	Both	>65	6464	Poisson generalized additive model (GAM)	Low DTR 8 degree) comparing to reference 3.5 dgree	14.00 ± 3.50	-	Hospital admission	All cardiovascular	0-7	RR	1.403	0.908	2.17	temperature, RH, DOW and Holiday
208	A4	Impact of diurnal temperature range on hospital admissions for cardiovascular disease in Jiuquan, China	Zhai	2021	Jiuquan	2	-	Both	>65	6464	Poisson generalized additive model (GAM)	Low DTR 8 degree) comparing to reference 3.5 dgree	14.00 ± 3.50	-	Hospital admission	All cardiovascular	0-14	RR	2.077	1.126	3.83	temperature, RH, DOW and Holiday
209	A4	Impact of diurnal temperature range on hospital admissions for cardiovascular disease in Jiuquan, China	Zhai	2021	Jiuquan	2	-	Both	>65	6464	Poisson generalized additive model (GAM)	Low DTR 8 degree) comparing to reference 3.5 dgree	14.00 ± 3.50	-	Hospital admission	All cardiovascular	0-21	RR	1.491	0.693	3.208	temperature, RH, DOW and Holiday
210	A8	The association between diurnal temperature range and emergency room admissions for cardiovascular, respiratory, digestive and genitourinary disease among the elderly: A time series study	Wang	2013	Beijing	3	-	Both	>65	114870	GAM	-	9.85 ± 3.58	1	Emergency room admission	All cardiovascular	0	Percent change	0.35	-0.12	0.82	time trend, DOW, holiday, mean temperature, humidity and air pollutants (PM10, NO2 and SO2).
211	A8	The association between diurnal temperature range and emergency room admissions for cardiovascular, respiratory, digestive and genitourinary disease among the elderly: A time series study	Wang	2013	Beijing	3	-	Both	>65	114870	GAM	-	9.85 ± 3.58	1	Emergency room admission	All cardiovascular	1	Percent change	0.36	-0.09	0.82	time trend, DOW, holiday, mean temperature, humidity and air pollutants (PM10, NO2 and SO2).
212	A8	The association between diurnal temperature range and emergency room admissions for cardiovascular, respiratory, digestive and genitourinary disease among the elderly: A time series study	Wang	2013	Beijing	3	-	Both	>65	114870	GAM	-	9.85 ± 3.58	1	Emergency room admission	All cardiovascular	2	Percent change	0.25	-0.18	0.68	time trend, DOW, holiday, mean temperature, humidity and air pollutants (PM10, NO2 and SO2).
213	A8	The association between diurnal temperature range and emergency room admissions for cardiovascular, respiratory, digestive and genitourinary disease among the elderly: A time series study	Wang	2013	Beijing	3	-	Both	>65	114870	GAM	-	9.85 ± 3.58	1	Emergency room admission	All cardiovascular	3	Percent change	0.07	-0.34	0.48	time trend, DOW, holiday, mean temperature, humidity and air pollutants (PM10, NO2 and SO2).
214	A8	The association between diurnal temperature range and emergency room admissions for cardiovascular, respiratory, digestive and genitourinary disease among the elderly: A time series study	Wang	2013	Beijing	3	-	Both	>65	114870	GAM	-	9.85 ± 3.58	1	Emergency room admission	All cardiovascular	4	Percent change	0.01	-0.39	0.42	time trend, DOW, holiday, mean temperature, humidity and air pollutants (PM10, NO2 and SO2).
215	A8	The association between diurnal temperature range and emergency room admissions for cardiovascular, respiratory, digestive and genitourinary disease among the elderly: A time series study	Wang	2013	Beijing	3	-	Both	>65	114870	GAM	-	9.85 ± 3.58	1	Emergency room admission	All cardiovascular	5	Percent change	-0.27	-0.66	0.13	time trend, DOW, holiday, mean temperature, humidity and air pollutants (PM10, NO2 and SO2).
216	A8	The association between diurnal temperature range and emergency room admissions for cardiovascular, respiratory, digestive and genitourinary disease among the elderly: A time series study	Wang	2013	Beijing	3	-	Both	>65	114870	GAM	-	9.85 ± 3.58	1	Emergency room admission	All cardiovascular	6	Percent change	-0.34	-0.74	0.05	time trend, DOW, holiday, mean temperature, humidity and air pollutants (PM10, NO2 and SO2).
217	A8	The association between diurnal temperature range and emergency room admissions for cardiovascular, respiratory, digestive and genitourinary disease among the elderly: A time series study	Wang	2013	Beijing	3	-	Both	>65	114870	GAM	-	9.85 ± 3.58	1	Emergency room admission	All cardiovascular	7	Percent change	0.11	-0.28	0.51	time trend, DOW, holiday, mean temperature, humidity and air pollutants (PM10, NO2 and SO2).
218	A8	The association between diurnal temperature range and emergency room admissions for cardiovascular, respiratory, digestive and genitourinary disease among the elderly: A time series study	Wang	2013	Beijing	3	-	Both	>65	114870	GAM	-	9.85 ± 3.58	1	Emergency room admission	All cardiovascular	0-1	Percent change	0.62	0.01	1.23	time trend, DOW, holiday, mean temperature, humidity and air pollutants (PM10, NO2 and SO2).
219	A8	The association between diurnal temperature range and emergency room admissions for cardiovascular, respiratory, digestive and genitourinary disease among the elderly: A time series study	Wang	2013	Beijing	3	-	Both	>65	114870	GAM	-	9.85 ± 3.58	1	Emergency room admission	All cardiovascular	0-2	Percent change	0.76	0.07	1.46	time trend, DOW, holiday, mean temperature, humidity and air pollutants (PM10, NO2 and SO2).
220	A8	The association between diurnal temperature range and emergency room admissions for cardiovascular, respiratory, digestive and genitourinary disease among the elderly: A time series study	Wang	2013	Beijing	3	-	Both	>65	114870	GAM	-	9.85 ± 3.58	1	Emergency room admission	All cardiovascular	0-3	Percent change	0.73	-0.02	1.49	time trend, DOW, holiday, mean temperature, humidity and air pollutants (PM10, NO2 and SO2).
221	A8	The association between diurnal temperature range and emergency room admissions for cardiovascular, respiratory, digestive and genitourinary disease among the elderly: A time series study	Wang	2013	Beijing	3	-	Both	>65	114870	GAM	-	9.85 ± 3.58	1	Emergency room admission	All cardiovascular	0-4	Percent change	0.67	-0.12	1.47	time trend, DOW, holiday, mean temperature, humidity and air pollutants (PM10, NO2 and SO2).
222	A8	The association between diurnal temperature range and emergency room admissions for cardiovascular, respiratory, digestive and genitourinary disease among the elderly: A time series study	Wang	2013	Beijing	3	-	Both	>65	114870	GAM	-	9.85 ± 3.58	1	Emergency room admission	All cardiovascular	0-5	Percent change	0.41	-0.42	1.25	time trend, DOW, holiday, mean temperature, humidity and air pollutants (PM10, NO2 and SO2).
223	A8	The association between diurnal temperature range and emergency room admissions for cardiovascular, respiratory, digestive and genitourinary disease among the elderly: A time series study	Wang	2013	Beijing	3	-	Both	>65	114870	GAM	-	9.85 ± 3.58	1	Emergency room admission	All cardiovascular	0-6	Percent change	0.14	-0.72	1.02	time trend, DOW, holiday, mean temperature, humidity and air pollutants (PM10, NO2 and SO2).
224	A8	The association between diurnal temperature range and emergency room admissions for cardiovascular, respiratory, digestive and genitourinary disease among the elderly: A time series study	Wang	2013	Beijing	3	-	Both	>65	114870	GAM	-	9.85 ± 3.58	1	Emergency room admission	All cardiovascular	0-7	Percent change	0.22	-0.69	1.14	time trend, DOW, holiday, mean temperature, humidity and air pollutants (PM10, NO2 and SO2).
225	A8	The association between diurnal temperature range and emergency room admissions for cardiovascular, respiratory, digestive and genitourinary disease among the elderly: A time series study	Wang	2013	Beijing	3	-	Male	>65	57213	GAM	-	9.85 ± 3.58	1	Emergency room admission	All cardiovascular	0-2	Percent change	0.46	-0.52	1.45	time trend, DOW, holiday, mean temperature, humidity and air pollutants (PM10, NO2 and SO2).
226	A8	The association between diurnal temperature range and emergency room admissions for cardiovascular, respiratory, digestive and genitourinary disease among the elderly: A time series study	Wang	2013	Beijing	3	-	Female	>65	57492	GAM	-	9.85 ± 3.58	1	Emergency room admission	All cardiovascular	0-2	Percent change	1.07	0.11	2.05	time trend, DOW, holiday, mean temperature, humidity and air pollutants (PM10, NO2 and SO2).
227	A10	The Association Between Ambient Temperature Variability and Myocardial Infarction in a New York-State-Based Case-Crossover Study: an Examination of Different Variability Metrics	Rowland	2021	New York	16	-	Both	All	809259	Conditional logistic models	an increase from its mean to its 90th percentile	-	-	Admission	MI	-	Percent change				long-term, seasonal, and diurnal trends, day of week, and hour of day, temperature and RH
228	A11	Is Greater Temperature Change Within a Day Associated With Increased Emergency Hospital Admissions for Heart Failure	Qiu	2013	Hong Kong	8	-	Both	All	95897	GAM	-	4 ± 1.4	1	Emergency admission	Heart Failure	0	Percent change	0.87	0.31	1.43	Long-term trend, temperature, RH, day of week, holiday, seasonal influenza
229	A11	Is Greater Temperature Change Within a Day Associated With Increased Emergency Hospital Admissions for Heart Failure	Qiu	2013	Hong Kong	8	-	Both	All	95897	GAM	-	4 ± 1.4	1	Emergency admission	Heart Failure	1	Percent change	0.89	0.34	1.43	Long-term trend, temperature, RH, day of week, holiday, seasonal influenza
230	A11	Is Greater Temperature Change Within a Day Associated With Increased Emergency Hospital Admissions for Heart Failure	Qiu	2013	Hong Kong	8	-	Both	All	95897	GAM	-	4 ± 1.4	1	Emergency admission	Heart Failure	2	Percent change	0.81	0.28	1.34	Long-term trend, temperature, RH, day of week, holiday, seasonal influenza
231	A11	Is Greater Temperature Change Within a Day Associated With Increased Emergency Hospital Admissions for Heart Failure	Qiu	2013	Hong Kong	8	-	Both	All	95897	GAM	-	4 ± 1.4	1	Emergency admission	Heart Failure	3	Percent change	0.86	0.35	1.38	Long-term trend, temperature, RH, day of week, holiday, seasonal influenza
232	A11	Is Greater Temperature Change Within a Day Associated With Increased Emergency Hospital Admissions for Heart Failure	Qiu	2013	Hong Kong	8	-	Both	All	95897	GAM	-	4 ± 1.4	1	Emergency admission	Heart Failure	4	Percent change	0.63	0.12	1.14	Long-term trend, temperature, RH, day of week, holiday, seasonal influenza
233	A11	Is Greater Temperature Change Within a Day Associated With Increased Emergency Hospital Admissions for Heart Failure	Qiu	2013	Hong Kong	8	-	Both	All	95897	GAM	-	4 ± 1.4	1	Emergency admission	Heart Failure	5	Percent change	0.63	0.12	1.14	Long-term trend, temperature, RH, day of week, holiday, seasonal influenza
234	A11	Is Greater Temperature Change Within a Day Associated With Increased Emergency Hospital Admissions for Heart Failure	Qiu	2013	Hong Kong	8	-	Both	All	95897	GAM	-	4 ± 1.4	1	Emergency admission	Heart Failure	0-5	Percent change	3.76	3.36	4.16	Long-term trend, temperature, RH, day of week, holiday, seasonal influenza
235	A11	Is Greater Temperature Change Within a Day Associated With Increased Emergency Hospital Admissions for Heart Failure	Qiu	2013	Hong Kong	8	-	Female	All	54088	GAM	-	4 ± 1.4	1	Emergency admission	Heart Failure	0	Percent change	1.31	0.6	2.02	Long-term trend, temperature, RH, day of week, holiday, seasonal influenza
236	A11	Is Greater Temperature Change Within a Day Associated With Increased Emergency Hospital Admissions for Heart Failure	Qiu	2013	Hong Kong	8	-	Female	All	54088	GAM	-	4 ± 1.4	1	Emergency admission	Heart Failure	1	Percent change	0.68	-0.01	1.38	Long-term trend, temperature, RH, day of week, holiday, seasonal influenza
237	A11	Is Greater Temperature Change Within a Day Associated With Increased Emergency Hospital Admissions for Heart Failure	Qiu	2013	Hong Kong	8	-	Female	All	54088	GAM	-	4 ± 1.4	1	Emergency admission	Heart Failure	2	Percent change	0.72	0.05	1.4	Long-term trend, temperature, RH, day of week, holiday, seasonal influenza
238	A11	Is Greater Temperature Change Within a Day Associated With Increased Emergency Hospital Admissions for Heart Failure	Qiu	2013	Hong Kong	8	-	Female	All	54088	GAM	-	4 ± 1.4	1	Emergency admission	Heart Failure	3	Percent change	1.15	0.5	1.81	Long-term trend, temperature, RH, day of week, holiday, seasonal influenza
239	A11	Is Greater Temperature Change Within a Day Associated With Increased Emergency Hospital Admissions for Heart Failure	Qiu	2013	Hong Kong	8	-	Female	All	54088	GAM	-	4 ± 1.4	1	Emergency admission	Heart Failure	4	Percent change	0.88	0.23	1.54	Long-term trend, temperature, RH, day of week, holiday, seasonal influenza
240	A11	Is Greater Temperature Change Within a Day Associated With Increased Emergency Hospital Admissions for Heart Failure	Qiu	2013	Hong Kong	8	-	Female	All	54088	GAM	-	4 ± 1.4	1	Emergency admission	Heart Failure	5	Percent change	0.75	0.1	1.41	Long-term trend, temperature, RH, day of week, holiday, seasonal influenza
241	A11	Is Greater Temperature Change Within a Day Associated With Increased Emergency Hospital Admissions for Heart Failure	Qiu	2013	Hong Kong	8	-	Female	All	54088	GAM	-	4 ± 1.4	1	Emergency admission	Heart Failure	0-5	Percent change	4.41	3.89	4.92	Long-term trend, temperature, RH, day of week, holiday, seasonal influenza
242	A11	Is Greater Temperature Change Within a Day Associated With Increased Emergency Hospital Admissions for Heart Failure	Qiu	2013	Hong Kong	8	-	Male	All	41809	GAM	-	4 ± 1.4	1	Emergency admission	Heart Failure	0	Percent change	0.29	-0.49	1.09	Long-term trend, temperature, RH, day of week, holiday, seasonal influenza
243	A11	Is Greater Temperature Change Within a Day Associated With Increased Emergency Hospital Admissions for Heart Failure	Qiu	2013	Hong Kong	8	-	Male	All	41809	GAM	-	4 ± 1.4	1	Emergency admission	Heart Failure	1	Percent change	1.15	0.38	1.93	Long-term trend, temperature, RH, day of week, holiday, seasonal influenza
244	A11	Is Greater Temperature Change Within a Day Associated With Increased Emergency Hospital Admissions for Heart Failure	Qiu	2013	Hong Kong	8	-	Male	All	41809	GAM	-	4 ± 1.4	1	Emergency admission	Heart Failure	2	Percent change	0.93	0.19	1.69	Long-term trend, temperature, RH, day of week, holiday, seasonal influenza
245	A11	Is Greater Temperature Change Within a Day Associated With Increased Emergency Hospital Admissions for Heart Failure	Qiu	2013	Hong Kong	8	-	Male	All	41809	GAM	-	4 ± 1.4	1	Emergency admission	Heart Failure	3	Percent change	0.49	-0.24	1.22	Long-term trend, temperature, RH, day of week, holiday, seasonal influenza
246	A11	Is Greater Temperature Change Within a Day Associated With Increased Emergency Hospital Admissions for Heart Failure	Qiu	2013	Hong Kong	8	-	Male	All	41809	GAM	-	4 ± 1.4	1	Emergency admission	Heart Failure	4	Percent change	0.3	-0.42	1.03	Long-term trend, temperature, RH, day of week, holiday, seasonal influenza
247	A11	Is Greater Temperature Change Within a Day Associated With Increased Emergency Hospital Admissions for Heart Failure	Qiu	2013	Hong Kong	8	-	Male	All	41809	GAM	-	4 ± 1.4	1	Emergency admission	Heart Failure	5	Percent change	0.47	-0.26	1.2	Long-term trend, temperature, RH, day of week, holiday, seasonal influenza
248	A11	Is Greater Temperature Change Within a Day Associated With Increased Emergency Hospital Admissions for Heart Failure	Qiu	2013	Hong Kong	8	-	Male	All	41809	GAM	-	4 ± 1.4	1	Emergency admission	Heart Failure	0-5	Percent change	2.93	2.37	3.5	Long-term trend, temperature, RH, day of week, holiday, seasonal influenza
249	A11	Is Greater Temperature Change Within a Day Associated With Increased Emergency Hospital Admissions for Heart Failure	Qiu	2013	Hong Kong	8	-	Both	<65	9940	GAM	-	4 ± 1.4	1	Emergency admission	Heart Failure	0	Percent change	0.96	-0.59	2.52	Long-term trend, temperature, RH, day of week, holiday, seasonal influenza
250	A11	Is Greater Temperature Change Within a Day Associated With Increased Emergency Hospital Admissions for Heart Failure	Qiu	2013	Hong Kong	8	-	Both	<65	9940	GAM	-	4 ± 1.4	1	Emergency admission	Heart Failure	1	Percent change	0.54	-0.96	2.07	Long-term trend, temperature, RH, day of week, holiday, seasonal influenza
251	A11	Is Greater Temperature Change Within a Day Associated With Increased Emergency Hospital Admissions for Heart Failure	Qiu	2013	Hong Kong	8	-	Both	<65	9940	GAM	-	4 ± 1.4	1	Emergency admission	Heart Failure	2	Percent change	0.99	-0.48	2.48	Long-term trend, temperature, RH, day of week, holiday, seasonal influenza
252	A11	Is Greater Temperature Change Within a Day Associated With Increased Emergency Hospital Admissions for Heart Failure	Qiu	2013	Hong Kong	8	-	Both	<65	9940	GAM	-	4 ± 1.4	1	Emergency admission	Heart Failure	3	Percent change	0.61	-0.82	2.06	Long-term trend, temperature, RH, day of week, holiday, seasonal influenza
253	A11	Is Greater Temperature Change Within a Day Associated With Increased Emergency Hospital Admissions for Heart Failure	Qiu	2013	Hong Kong	8	-	Both	<65	9940	GAM	-	4 ± 1.4	1	Emergency admission	Heart Failure	4	Percent change	-0.09	-1.5	1.34	Long-term trend, temperature, RH, day of week, holiday, seasonal influenza
254	A11	Is Greater Temperature Change Within a Day Associated With Increased Emergency Hospital Admissions for Heart Failure	Qiu	2013	Hong Kong	8	-	Both	<65	9940	GAM	-	4 ± 1.4	1	Emergency admission	Heart Failure	5	Percent change	-0.23	-1.64	1.21	Long-term trend, temperature, RH, day of week, holiday, seasonal influenza
255	A11	Is Greater Temperature Change Within a Day Associated With Increased Emergency Hospital Admissions for Heart Failure	Qiu	2013	Hong Kong	8	-	Both	<65	9940	GAM	-	4 ± 1.4	1	Emergency admission	Heart Failure	0-5	Percent change	2.18	1.07	3.3	Long-term trend, temperature, RH, day of week, holiday, seasonal influenza
[truncated: 190 more rows]

## Sheet: Both-All-AMI
No.	ID	Title	Author	Year	Cities	Years	Study design	Gender	Age group	Sample size	Model	Other Model specifications	DTR	Per	Health outcome 1	Health outcome 2	Lag-day	Risk measure	Central	Lower	Upper	Adjustment
[truncated: 8 more rows]

## Sheet: Both-<65-Stroke
No.	ID	Title	Author	Year	Cities	Years	Study design	Gender	Age group	Sample size	Model	Other Model specifications	DTR	Per	Health outcome 1	Health outcome 2	Lag-day	Risk measure	Central	Lower	Upper	Adjustment
[truncated: 6 more rows]

[truncated: 10 more sheets: Both->65-Stroke, F-All-Stroke, Male-All-Stroke, Both-All-CVD, Both-All-Stroke, Both-All-Heart Failure, Both-<65-CVD, Both->>65-CVD, F-All-CVD, M-All-CVD]
